# Supplementary material for: Transcriptomic characterization and innovative molecular classification of clear cell renal cell carcinoma in the Chinese population
Source: Cancer Cell Int. 2020 Sep 22;20:461. doi: 10.1186/s12935-020-01552-w (PMC7510315; doi:10.1186/s12935-020-01552-w)
Supplement: Supplementary file 3 — Additional file 3: Table S2. This table contains detailed information on detected gene fusion events discovered in 55 CccRCC tumor samples. [file 12935_2020_1552_MOESM3_ESM.xlsx]

## Sheet: Table S2
Table S2: this table contains detialed information on detected gene fusion events discovered in 55 CccRCC tumor samples.
Fusion event	Recurrence	Involved samples	Up_gene	Up_chr	Up_strand	Up_Genome_pos	Down_gene	Down_chr	Down_strand	Down_Genome_pos	Related pathways,functions and diseases
ACE2-PIR	4	CKC45,CKC53,CKC69,CKC77	ACE2	chrX	-	15582147	PIR	chrX	-	15509432	PIR: related pathways are Apoptosis and Autophagy and B Cell Receptor Signaling Pathway
ACYP1-MLH3	3	CKC46,CKC63,CKC66	ACYP1	chr14	-	75535913	MLH3	chr14	-	75516421	MLH3:associated with Colorectal Cancer, Hereditary Nonpolyposis, Type 7 and Endometrial Cancer; related pathways are Meiosis and Mismatch repair
GOLT1A-KISS1	2	CKC42,CKC65	GOLT1A	chr1	-	204168323	KISS1	chr1	-	204162042	KISS1:Metastasis suppressor protein that suppresses metastases of melanomas and breast carcinomas without affecting tumorigenicity.
ART4-SMCO3	2	CKC50,CKC57	ART4	chr12	-	14993379	SMCO3	chr12	-	14959630	ART4:related pathways are Post-translational modification- synthesis of GPI-anchored proteins and Metabolism of proteins
KISS1R-ARID3A	2	CKC54,CKC65	KISS1R	chr19	+	919625	ARID3A	chr19	+	929262	ARID3A: related pathways are Gene Expression and TP53 Regulates Transcription of Cell Cycle Genes. KISS1R: KISS1 receptor
AKAP8L-BRD4	1	CKC64	AKAP8L	chr19	-	15521331	BRD4	chr19	-	15383944	BRD4:related pathways are Chromatin Regulation / Acetylation,acts as a regulator of p53/TP53-mediated transcription
AP1G1-ZNF423	1	CKC68	AP1G1	chr16	-	71823182	ZNF423	chr16	-	49525215	ZNF423:Transcription factor involved in BMP signaling and olfactory neurogenesis
ARRDC3-LUCAT1	1	CKC34	ARRDC3	chr5	-	90678630	LUCAT1	chr5	-	90609594	LUCAT1: Lung Cancer Associated Transcript 1 (Non-Protein Coding)
CCDC50-CCDC39	1	CKC13	CCDC50	chr3	+	191078948	CCDC39	chr3	-	180429170	CCDC39: involved in the motility of cilia and flagella
CCDC64B-HCFC1R1	1	CKC65	CCDC64B	chr16	-	3078349	HCFC1R1	chr16	-	3073362	HCFC1R1:Regulates HCFC1 activity by modulating its subcellular localization
CD81-TSSC4	1	CKC17	CD81	chr11	+	2418194	TSSC4	chr11	+	2423524	TSSC4:tumor-suppressor gene region;CD81 is localized in the tumor-suppressor gene region and thus it is a candidate gene for malignancies
CDK5RAP2-CMC4	1	CKC58	CDK5RAP2	chr9	-	123292256	CMC4	chrX	-	154292308	CMC4:involved in some t(X;14) translocations associated with mature T-cell proliferations
CDK5RAP2-MTCP1	1	CKC58	CDK5RAP2	chr9	-	123292256	MTCP1	chrX	-	154292308	MTCP1 involved in t(X;14) translocations associated with mature T-cell proliferations,associated with leukemia
CLCN3-NEK1	1	CKC13	CLCN3	chr4	+	170557239	NEK1	chr4	-	170511960	NEK1:a serine/threonine kinase involved in cell cycle regulation
CNTLN-NGDN	1	CKC54	CNTLN	chr9	+	17143374	NGDN	chr14	+	23946409	NGDN:functions as a translational regulatory protein during development of the vertebrate nervous system
CP-CPHL1P	1	CKC77	CP	chr3	-	148923955	CPHL1P	chr3	-	148947474	CPHL1P is a Pseudogene.CP:related pathways are Transport of glucose and other sugars, bile salts and organic acids, metal ions and amine compounds and Toll-Like receptor Signaling Pathways
CTDSP1-CAB39	1	CKC4	CTDSP1	chr2	+	219268140	CAB39	chr2	+	231655587	CAB39:related pathways are RET signaling and Innate Immune System.
DENND4A-MEGF11	1	CKC78	DENND4A	chr15	-	66015186	MEGF11	chr15	-	66215307	DENND4A:may be involved in regulating the v-myc avian myelocytomatosis viral (MYC) oncogene
EFCAB7-PGM1	1	CKC73	EFCAB7	chr1	+	64036799	PGM1	chr1	+	64095096	PGM1: related pathways are Glucose metabolism and Innate Immune System
LAMTOR5-SLC16A4	1	CKC47	LAMTOR5	chr1	-	110946541	SLC16A4	chr1	-	110931977	SLC16A4:related pathways are Transport of glucose and other sugars
LMO1-RIC3	1	CKC42	LMO1	chr11	-	8248522	RIC3	chr11	-	8161740	RIC3:protein binding involved in protein folding and acetylcholine receptor binding
NUP37-CCDC53	1	CKC53	NUP37	chr12	-	102479544	CCDC53	chr12	-	102419816	CCDC53:WASHC3,related pathways are Endocytosis
PAPSS2-PTEN	1	CKC21	PAPSS2	chr10	+	89419765	PTEN	chr10	+	89711875	PTEN is a multi-functional tumor suppressor that is very commonly lost in human cancer.PAPSS2:related pathways are Sulfur metabolism and Viral mRNA Translation
PODXL-PLXNA4	1	CKC46	PODXL	chr7	-	131190627	PLXNA4	chr7	-	131833405	PLXNA4: related pathways are Developmental Biology and Neuroscience
RBCK1-TRIB3	1	CKC57	RBCK1	chr20	+	398574	TRIB3	chr20	+	368655	TRIB3:related pathways are RET signaling and Innate Immune System.
SEMA5B-COL6A6	1	CKC57	SEMA5B	chr3	-	122746311	COL6A6	chr3	+	130307934	COL6A6:related pathways are Collagen chain trimerization and Developmental Biology.
SH2B3-CUX2	1	CKC4	SH2B3	chr12	+	111856681	CUX2	chr12	+	111779584	CUX2:related to sequence-specific DNA binding and RNA polymerase II regulatory region sequence-specific DNA binding.
SLC16A12-LIPA	1	CKC50	SLC16A12	chr10	-	91200865	LIPA	chr10	-	91007406	LIPA:Crucial for the intracellular hydrolysis of cholesteryl esters and triglycerides, Important in mediating the effect of LDL
SMIM3-IRGM	1	CKC60	SMIM3	chr5	+	150158534	IRGM	chr5	+	150257542	IRGM: involved in the innate immune response by regulating autophagy formation in response to intracellular pathogens.
TADA2B-SORCS2	1	CKC26	TADA2B	chr4	+	7045576	SORCS2	chr4	+	7398015	SORCS2:related to neuropeptide receptor activity
UHRF1BP1L-ANKS1B	1	CKC81	UHRF1BP1L	chr12	-	100536370	ANKS1B	chr12	-	100048988	ANKS1B:associated with Acute Lymphocytic Leukemia and Enchondromatosis, Multiple, Ollier Type.
