# Supplementary material for: Transcriptomic characterization and innovative molecular classification of clear cell renal cell carcinoma in the Chinese population
Source: Cancer Cell Int. 2020 Sep 22;20:461. doi: 10.1186/s12935-020-01552-w (PMC7510315; doi:10.1186/s12935-020-01552-w)
Supplement: Supplementary file 8 — Additional file 8: Table S3. a: this table gives the top 300 differentially expressed genes between three classes defined by NMF clustering algorithm. b: this table contains top 20 significantly enriched Reactome pathways in the top 300 differentially expressed genes between three classes defined by NMF clustering algorithm. c: this table summarizes the molecular classification of ccRCC samples in both Chinese and TCGA datasets. [file 12935_2020_1552_MOESM8_ESM.xlsx]

## Sheet: Table S3 a
Table S3 a: this table gives the top 300 differentially expressed genes between three classes defined by NMF clustering algorithm.
Gene	logFC	AveExpr	t	P.Value	adj.P.Val
HHATL	-10.1222	1.70231	-14.1838	6.82016e-20	2.04605e-16
PVALB	-8.88446	2.26865	-13.4183	7.17271e-19	1.07591e-15
UGT2A3	8.62024	10.5796	12.6733	7.61063e-18	7.61063e-15
ATP6V1H	-1.70712	9.78586	-11.9758	7.41079e-17	5.5581e-14
PFKFB2	-3.90649	8.48224	-11.3613	5.79643e-16	3.47786e-13
GALNT2	-2.17001	11.5385	-11.5373	3.2002e-16	9.60059e-13
PPAP2A	2.11157	11.4788	10.4746	1.22536e-14	1.83805e-11
C16orf89	-7.01429	3.24472	-10.3629	1.81189e-14	2.41439e-11
AMFR	-1.80453	10.7056	-10.0616	5.24034e-14	2.62017e-11
MAN1C1	-4.6656	7.5938	-9.81834	1.24477e-13	5.33473e-11
CD44	-2.21111	11.1055	-9.76372	1.51301e-13	9.99047e-11
C5orf23	4.16746	9.36728	9.68685	1.9923e-13	9.99047e-11
PTRF	2.0685	12.2493	9.4891	4.0552e-13	1.31371e-10
WFS1	-2.29692	9.34232	-9.4678	4.37902e-13	1.31371e-10
TMEM204	3.07046	9.94893	9.36441	6.36131e-13	1.7349e-10
GFPT2	-4.12716	7.10439	-9.3489	6.72837e-13	2.88359e-10
KLK4	-6.5602	1.1498	-9.16823	1.29577e-12	3.23943e-10
ITPKA	-4.13838	5.08479	-9.26404	9.1499e-13	3.43121e-10
RARRES1	-4.16502	7.25603	-9.19345	1.18227e-12	3.81459e-10
MMP12	-5.88826	2.63674	-9.17342	1.27153e-12	3.81459e-10
KIF2A	-1.84955	9.31513	-9.14607	1.4045e-12	3.83046e-10
SLC9A3R2	2.55406	10.416	9.02802	2.15936e-12	4.73667e-10
ETS1	2.67103	12.1676	9.00365	2.36019e-12	4.73667e-10
CLCN7	-1.80758	11.0901	-9.00271	2.36833e-12	4.73667e-10
SLC38A5	-4.75936	6.0889	-9.03566	2.1e-12	5.25e-10
GOT1	-2.58465	10.3975	-9.18114	1.23635e-12	5.29866e-10
OLFML2A	4.24442	10.3719	8.93653	3.01623e-12	5.65544e-10
TMSB10	2.07565	13.8348	9.1174	1.55899e-12	5.84621e-10
LOC388387	6.11547	7.74587	8.90733	3.35625e-12	6.56064e-10
LAMB3	-3.57611	8.60356	-8.90219	3.42e-12	6.56064e-10
MAP7	2.61977	9.65535	8.8975	3.47919e-12	6.56064e-10
KDR	2.289	11.5878	8.85439	4.07421e-12	6.56064e-10
MAPT	3.17498	9.82982	8.75998	5.76028e-12	8.64042e-10
CA9	6.58479	11.7491	8.78781	5.20089e-12	9.17803e-10
PTPRB	2.68539	10.889	8.72535	6.54167e-12	9.34525e-10
CD82	-1.99631	9.16317	-8.71225	6.86429e-12	9.36039e-10
PDGFD	2.58042	9.98742	8.67054	8.00228e-12	1.04378e-09
CLDN2	7.27402	10.4246	8.71293	6.84706e-12	1.14118e-09
SCGN	5.71796	6.44584	8.59475	1.05779e-11	1.18662e-09
RGS5	2.90746	13.9551	8.59289	1.0651e-11	1.18662e-09
BTNL9	3.72724	9.72524	8.56506	1.18017e-11	1.26447e-09
SLCO2A1	2.93436	10.0712	8.54944	1.25014e-11	1.29325e-09
NID1	2.5249	11.7282	8.6599	8.32169e-12	1.31395e-09
PLAUR	-2.62296	8.04964	-8.49879	1.50707e-11	1.50707e-09
PPM1H	-3.21777	7.90956	-8.56924	1.16209e-11	1.74314e-09
SLC22A12	6.11074	6.79651	8.41327	2.06713e-11	2.00045e-09
KDELR3	-2.67364	7.84496	-8.37345	2.39529e-11	2.24559e-09
PKHD1	4.57833	9.55629	8.35092	2.60359e-11	2.28129e-09
TM4SF1	2.67436	10.6252	8.4694	1.67986e-11	2.3998e-09
SLC27A2	5.27294	8.87097	8.44011	1.87187e-11	2.52024e-09
CLEC14A	3.31376	9.97653	8.42931	1.94813e-11	2.52024e-09
PECAM1	2.39396	10.9878	8.42002	2.01619e-11	2.52024e-09
BCL2	1.89599	10.4251	8.29851	3.16144e-11	2.56333e-09
FLT1	3.25914	12.8642	8.37657	2.36774e-11	2.63083e-09
CDS2	-1.59677	9.79536	-8.3801	2.33703e-11	2.63083e-09
FLT4	3.32258	10.4198	8.33773	2.73398e-11	2.90409e-09
GLB1	-1.90154	10.0802	-8.33058	2.80729e-11	2.90409e-09
ENG	2.33856	12.3077	8.31663	2.95623e-11	2.95623e-09
GJA1	3.41274	11.1237	8.28515	3.322e-11	3.21483e-09
FZD4	1.91175	11.8233	8.21649	4.28538e-11	3.31716e-09
SPRY4	2.97033	10.6968	8.24869	3.80281e-11	3.56514e-09
PODXL	2.99977	12.0415	8.23867	3.94687e-11	3.58806e-09
EDNRB	2.54349	10.7086	8.15494	5.38583e-11	3.94085e-09
SAA2	-6.79663	4.76025	-8.13097	5.88733e-11	4.20524e-09
TCF4	2.94555	10.4053	8.17735	4.95565e-11	4.37264e-09
CSPG4	3.30611	11.1154	8.13315	5.83991e-11	4.63587e-09
PLIN4	-4.52951	6.39993	-8.13167	5.8721e-11	4.63587e-09
SMPD1	-1.83966	9.65178	-8.10075	6.58734e-11	4.94051e-09
CLEC18B	3.5599	9.87192	8.0066	9.35039e-11	6.52353e-09
UACA	2.28288	11.4707	8.00219	9.50542e-11	6.74516e-09
S1PR1	3.20915	10.3375	7.99763	9.66806e-11	6.74516e-09
PLVAP	2.87918	13.0927	7.98961	9.9611e-11	6.79166e-09
TFPI2	-3.81724	7.97853	-7.91208	1.32975e-10	7.97848e-09
APOLD1	2.59291	11.6796	7.87954	1.50128e-10	8.83103e-09
LDB2	1.93697	10.0239	7.86827	1.56568e-10	8.95072e-09
HAO2	4.85556	6.82818	7.85199	1.66372e-10	9.10918e-09
GPR109A	-4.20898	4.58376	-7.85098	1.67002e-10	9.10918e-09
PPP1R1A	-5.85416	5.97596	-7.81797	1.8889e-10	9.77015e-09
CDCP1	-3.36692	8.85728	-7.78923	2.10277e-10	1.04524e-08
QSOX1	-1.93833	11.7994	-7.78637	2.12533e-10	1.04524e-08
SAA1	-7.47778	5.8228	-7.76644	2.28957e-10	1.10786e-08
EMP1	3.132	10.5446	7.80673	1.96985e-10	1.25735e-08
RAMP3	2.12607	9.60726	7.72041	2.71907e-10	1.27508e-08
PLOD2	-1.90658	12.6311	-7.71906	2.73279e-10	1.27508e-08
SLC6A3	8.04958	10.6956	7.76738	2.2815e-10	1.3689e-08
C16orf5	-1.79147	10.2178	-7.77548	2.21354e-10	1.3689e-08
EFNB2	3.01866	10.3107	7.76838	2.27301e-10	1.3689e-08
LIMK1	-1.6875	9.42689	-7.68378	3.11785e-10	1.41721e-08
TSPAN7	2.77921	8.93741	7.67397	3.23426e-10	1.44818e-08
SEMA4B	-1.77807	11.4075	-7.65253	3.50417e-10	1.54596e-08
CDH13	3.1211	9.93985	7.7212	2.71102e-10	1.59472e-08
TRIB3	-2.53961	9.94384	-7.61219	4.07468e-10	1.7217e-08
ELTD1	3.25878	10.181	7.6809	3.15159e-10	1.81822e-08
HSPG2	2.83508	13.6259	7.63512	3.73981e-10	2.07767e-08
EFHD1	2.15581	8.67064	7.51793	5.79737e-10	2.37194e-08
S100A10	1.84404	12.2536	7.95519	1.13237e-10	2.43571e-08
EPAS1	1.3865	13.5848	7.49863	6.23153e-10	2.49261e-08
SHANK3	1.82464	11.4059	7.48814	6.48114e-10	2.55834e-08
TIMP3	2.11188	12.7758	7.47548	6.79562e-10	2.57323e-08
CLCN5	1.89213	10.5213	7.47289	6.86196e-10	2.57323e-08
PYGB	-1.74008	11.0223	-7.56859	4.79628e-10	2.61615e-08
AQP1	4.99565	12.4956	7.54722	5.19559e-10	2.68738e-08
C13orf15	2.82232	10.4242	7.55173	5.10863e-10	2.68738e-08
CD34	2.91947	11.4809	7.53141	5.51218e-10	2.76909e-08
SERPINA3	-4.24719	6.40357	-7.43072	8.03554e-10	2.90441e-08
IGFBP1	-5.14396	5.95947	-7.42113	8.32922e-10	2.97472e-08
CDH5	2.80936	11.1068	7.48928	6.45353e-10	3.12267e-08
GPHN	-2.79244	8.06771	-7.86046	1.61198e-10	3.22397e-08
SDPR	2.79975	10.0314	7.36405	1.03144e-09	3.59806e-08
PLTP	-3.2148	10.4489	-7.3597	1.04838e-09	3.6151e-08
SNTA1	-2.40875	9.56675	-7.80318	1.99608e-10	3.74265e-08
NOMO1	-1.6288	11.4933	-7.43434	7.92727e-10	3.77489e-08
ALDH1L1	4.05483	9.73978	7.34014	1.12808e-09	3.80251e-08
SCN4B	2.75821	8.88644	7.27616	1.43365e-09	4.77884e-08
JAG1	1.41519	11.8143	7.25613	1.54538e-09	5.03927e-08
COL6A2	3.29596	12.7019	7.70065	2.92739e-10	5.16598e-08
GPR124	2.79734	10.5496	7.34162	1.12183e-09	5.17768e-08
UCHL1	-3.99	7.6069	-7.23169	1.6936e-09	5.3482e-08
KLF2	2.72097	9.98667	7.31427	1.24287e-09	5.64943e-08
LY6E	3.61336	12.5283	7.63746	3.70729e-10	5.85362e-08
ATP6V1A	-1.93169	11.1164	-7.29399	1.34099e-09	6.00443e-08
AQP9	-3.86635	7.26891	-7.19358	1.9536e-09	6.10499e-08
SEMA6A	4.26036	10.734	7.2775	1.42646e-09	6.29319e-08
CX3CL1	1.72362	11.4748	7.17934	2.06066e-09	6.37319e-08
ATP11A	1.63603	12.54	7.17524	2.09254e-09	6.40575e-08
EHD2	2.57818	12.0205	7.25952	1.52587e-09	6.63424e-08
IGFN1	-8.8736	3.14823	-7.23744	1.65745e-09	7.00331e-08
VWA1	2.65113	11.5968	7.23754	1.65688e-09	7.00331e-08
HMGCS2	5.20232	6.80748	7.12075	2.5666e-09	7.69979e-08
SLC5A1	5.58158	7.52198	7.11482	2.62432e-09	7.79501e-08
LRRN2	-4.5558	6.20538	-7.20033	1.90479e-09	7.92517e-08
TUBB3	-3.03106	7.10793	-7.10337	2.73934e-09	8.05687e-08
TAGLN2	-1.22406	12.8667	-7.0855	2.9291e-09	8.50972e-08
CDHR5	4.96734	11.5062	7.16508	2.17379e-09	8.81265e-08
SEPHS2	-1.82961	11.3872	-7.15363	2.26905e-09	9.0762e-08
HEG1	2.01571	11.1112	7.14592	2.33557e-09	9.21934e-08
NOTCH3	2.90743	11.982	7.07387	3.0596e-09	1.19205e-07
PDGFRB	2.97793	11.563	7.06425	3.1719e-09	1.19267e-07
CALCRL	3.31859	10.2412	7.05213	3.3193e-09	1.21438e-07
VEGFA	2.8805	15.6044	7.0414	3.45553e-09	1.24899e-07
ID1	2.76029	9.23403	7.03286	3.5679e-09	1.27425e-07
CRIP2	2.26274	11.1283	7.0236	3.69391e-09	1.30373e-07
CXorf36	2.90704	9.8676	7.00395	3.97623e-09	1.34506e-07
CD93	2.29095	12.0024	7.003	3.99035e-09	1.34506e-07
EMX2OS	3.5595	9.98366	6.92523	5.34038e-09	1.43046e-07
LAMA4	2.92884	11.5295	6.9822	4.31385e-09	1.43795e-07
ESM1	3.35221	12.0309	6.97016	4.51287e-09	1.48776e-07
MMP9	-3.68644	7.14755	-6.90743	5.70858e-09	1.50093e-07
TMEM27	4.0633	9.94615	6.87295	6.4956e-09	1.66554e-07
ABCC3	3.78956	11.8867	6.92541	5.33667e-09	1.68526e-07
FAM63A	-1.9482	9.18819	-7.24992	1.58174e-09	1.77704e-07
G0S2	-3.00201	8.0256	-6.84991	7.08102e-09	1.79386e-07
NOTCH4	1.77028	11.3954	6.84861	7.11564e-09	1.79386e-07
C7orf41	1.56126	8.9474	6.84404	7.23834e-09	1.80959e-07
GPR109B	-4.00926	3.88164	-6.83423	7.50934e-09	1.86182e-07
F2R	3.01714	10.8045	6.88856	6.1267e-09	1.90401e-07
DLL4	3.10472	10.0656	6.88727	6.15628e-09	1.90401e-07
BIRC3	3.94497	11.4354	7.2088	1.84524e-09	1.93208e-07
ITGA5	2.61476	11.6571	7.20558	1.86767e-09	1.93208e-07
STEAP3	-3.1351	9.21222	-6.81471	8.07896e-09	1.98663e-07
AIM1	1.94222	10.8425	6.87273	6.5009e-09	1.99007e-07
NUPR1	-2.4435	11.3543	-6.86737	6.63282e-09	2.00995e-07
SERPINE1	4.86086	11.541	7.1744	2.09911e-09	2.02575e-07
PON2	-1.62005	10.9179	-6.79192	8.79843e-09	2.1089e-07
ELOVL7	2.10371	9.62263	6.78975	8.87029e-09	2.1089e-07
CFTR	-6.16431	1.75434	-6.84115	7.31737e-09	2.19521e-07
NDUFA4L2	4.13249	14.4304	6.81464	8.08081e-09	2.40024e-07
C1R	-2.88802	12.0993	-6.73961	1.07016e-08	2.43218e-07
ACACB	-2.27743	10.066	-7.09194	2.85924e-09	2.52286e-07
FCGR2B	-1.77616	8.36361	-6.72542	1.12853e-08	2.54555e-07
PFKM	-1.62858	10.2477	-6.79204	8.79455e-09	2.58663e-07
ID3	2.08984	10.4711	6.76168	9.85306e-09	2.81516e-07
TGM2	3.77074	13.2118	7.03667	3.51729e-09	3.01482e-07
BGN	3.36095	12.3489	6.73053	1.10718e-08	3.0755e-07
ESAM	2.37108	10.6645	6.72792	1.11803e-08	3.07714e-07
NDRG2	1.72489	10.0236	6.65357	1.47659e-08	3.20998e-07
NEBL	4.64193	9.14935	6.70842	1.20265e-08	3.22773e-07
ZNF395	2.11789	13.146	6.7079	1.20502e-08	3.22773e-07
SEMA5B	4.18928	11.7489	6.68682	1.3039e-08	3.43133e-07
ITPR3	3.49487	10.9715	6.97227	4.47729e-09	3.5347e-07
DUSP1	3.00698	14.2101	6.67168	1.37987e-08	3.57264e-07
MCAM	2.53779	12.3951	6.67138	1.38142e-08	3.57264e-07
TGFB1	-1.02145	11.4018	-6.61137	1.729e-08	3.63004e-07
TNFRSF6B	-2.41912	8.53067	-6.60198	1.79072e-08	3.73066e-07
NES	2.64415	10.4377	6.65017	1.49547e-08	3.83454e-07
A2M	2.07319	14.3485	6.64278	1.53741e-08	3.90866e-07
TMEM45A	-2.5535	9.17289	-6.58274	1.92425e-08	3.95411e-07
ANK3	2.80469	9.90016	6.57742	1.96292e-08	3.9789e-07
PXK	-1.96959	7.50111	-6.62749	1.62782e-08	4.10374e-07
CPE	3.95023	11.3861	6.91978	5.45048e-09	4.19268e-07
MMRN2	2.56759	10.7067	6.61196	1.72514e-08	4.24214e-07
NOMO3	-1.21095	10.7487	-6.53581	2.29304e-08	4.46696e-07
TGFBR2	1.79361	12.4146	6.56273	2.07367e-08	4.9768e-07
DPYSL3	3.25911	9.99808	6.84401	7.23931e-09	5.17093e-07
NTN4	2.3478	10.6557	6.48921	2.72897e-08	5.21459e-07
CDH2	3.66299	10.5139	6.53682	2.28441e-08	5.39625e-07
CAV1	2.53873	11.897	6.53032	2.34062e-08	5.48584e-07
ARL4C	-2.15888	10.2754	-6.45822	3.06355e-08	5.60406e-07
APLNR	3.25397	9.32462	6.51224	2.50414e-08	5.82358e-07
INSR	1.46295	11.8952	6.43576	3.33132e-08	6.05695e-07
CDH6	4.21369	11.3766	6.47318	2.89722e-08	6.53508e-07
SLC17A4	4.68475	9.00963	6.38641	4.00446e-08	7.23697e-07
ST6GAL1	-2.54087	11.2218	-6.43645	3.32282e-08	7.27625e-07
LRRK2	3.36591	11.7398	6.42222	3.50402e-08	7.56263e-07
DFNA5	-1.71129	9.20426	-6.36477	4.34094e-08	7.79809e-07
CLEC2B	3.07223	8.21003	6.71203	1.18655e-08	7.9103e-07
NR3C2	2.16972	7.32019	6.35428	4.51398e-08	8.06067e-07
ROBO4	2.67355	10.1326	6.39439	3.88718e-08	8.32968e-07
TRPM8	-3.22566	2.93761	-6.33759	4.8034e-08	8.46859e-07
BASP1	-2.09505	8.25427	-6.33627	4.82709e-08	8.46859e-07
MFI2	-3.4113	6.28549	-6.3293	4.95418e-08	8.64101e-07
C2orf24	-1.69985	11.3455	-6.66868	1.39544e-08	8.72149e-07
NRP1	1.85664	12.917	6.37728	4.14314e-08	8.75311e-07
LIF	-1.89773	9.055	-6.32066	5.11611e-08	8.77047e-07
HP	-7.19572	6.49687	-6.31577	5.21019e-08	8.82897e-07
OXCT1	-3.02804	8.99231	-6.64556	1.52147e-08	9.12883e-07
ICAM1	-1.44636	11.5495	-6.27656	6.02892e-08	9.93778e-07
FZD1	1.83748	11.3497	6.33291	4.88803e-08	1.0066e-06
SLC16A12	3.72127	9.43073	6.26392	6.31905e-08	1.03072e-06
TREM1	-3.19413	5.06921	-6.2594	6.42614e-08	1.03647e-06
TPM4	2.13618	12.302	6.6045	1.77399e-08	1.04352e-06
KIAA1949	1.93439	10.4932	6.57459	1.98378e-08	1.12289e-06
VIM	2.06118	15.9787	6.56827	2.0312e-08	1.12844e-06
HHLA2	7.46778	9.33704	6.29265	5.67838e-08	1.13584e-06
SPRY1	2.83569	10.2986	6.2866	5.8078e-08	1.15387e-06
TCN1	-3.54763	1.74611	-6.2244	7.31943e-08	1.16181e-06
CYP2J2	5.86075	10.0359	6.27999	5.95246e-08	1.16224e-06
OMG	-4.18779	2.9119	-6.27937	5.96617e-08	1.16224e-06
SLC6A6	2.20981	10.2148	6.54295	2.23275e-08	1.21787e-06
EGFL7	2.49913	10.6358	6.25024	6.64889e-08	1.27898e-06
LGMN	-2.50539	12.1265	-6.25017	6.65068e-08	1.27898e-06
IL8	-4.15593	5.94723	-6.19271	8.23435e-08	1.29335e-06
GBA3	3.58954	9.11757	6.16884	8.99747e-08	1.36325e-06
SLC7A5	-2.02943	9.78357	-6.1663	9.08266e-08	1.36925e-06
CXCL5	-5.24444	4.97307	-6.15085	9.6188e-08	1.4215e-06
LOXL2	3.51907	10.755	6.49091	2.71166e-08	1.43957e-06
IKBIP	1.58564	9.95837	6.4886	2.73519e-08	1.43957e-06
ZFP106	-1.63203	10.7428	-6.48372	2.78544e-08	1.44074e-06
NCAM1	-3.35083	6.47638	-6.1433	9.89245e-08	1.45477e-06
C1orf122	-1.14073	9.15296	-6.13721	1.01183e-07	1.46284e-06
SPP1	-1.97894	15.096	-6.13299	1.0278e-07	1.46829e-06
FGA	-6.27723	7.09519	-6.12829	1.0459e-07	1.48004e-06
SLC6A19	5.64724	6.43777	6.12456	1.06045e-07	1.4936e-06
SLC10A2	4.89985	6.70258	6.11259	1.10858e-07	1.55409e-06
PI3	-3.67751	2.73232	-6.10831	1.12632e-07	1.5716e-06
ERBB3	4.17056	11.4632	6.18053	8.61517e-08	1.60531e-06
LBP	-6.25953	4.89326	-6.09869	1.16725e-07	1.6137e-06
FPR1	-1.79191	8.09776	-6.09593	1.17924e-07	1.61539e-06
SLC7A8	-2.99342	8.52582	-6.16685	9.06442e-08	1.6786e-06
FAM20A	-2.25359	8.29392	-6.07371	1.28046e-07	1.72592e-06
CUBN	5.35964	12.3411	6.15696	9.40319e-08	1.73065e-06
DAPK1	1.67973	10.8548	6.15176	9.58656e-08	1.75364e-06
MGAM	3.5063	9.02045	6.06164	1.33901e-07	1.78535e-06
DOCK9	1.317	10.4282	6.05973	1.34852e-07	1.79007e-06
GLYATL1	4.76718	9.35083	6.12712	1.05043e-07	1.89836e-06
FHL2	4.04428	8.86528	6.39086	3.9386e-08	1.9693e-06
RHOBTB2	-2.22724	9.13566	-6.38637	4.00505e-08	1.9697e-06
MAGI1	1.75779	9.21251	6.02468	1.53538e-07	1.98541e-06
ENPP3	4.80722	12.4336	6.10647	1.13405e-07	2.02508e-06
RUNX1	-1.51318	10.1449	-6.01613	1.5847e-07	2.03167e-06
COL15A1	2.86893	10.7509	6.10004	1.16141e-07	2.06168e-06
PCSK6	4.11384	11.6296	6.35779	4.45534e-08	2.08844e-06
BACE2	-2.99024	9.78059	-6.0884	1.21259e-07	2.13987e-06
MLANA	-4.92183	2.254	-6.08628	1.22217e-07	2.14179e-06
SLC25A5	-1.60737	11.7583	-6.07568	1.27113e-07	2.20426e-06
SLC17A3	7.49434	10.4738	6.07302	1.28375e-07	2.21336e-06
SEMA6B	2.37767	9.42412	6.06535	1.32073e-07	2.25125e-06
TGFBI	-3.68467	13.4994	-5.98374	1.78642e-07	2.26129e-06
ITPRIP	1.91338	10.5961	6.05432	1.3758e-07	2.33187e-06
VCAM1	3.74638	12.6537	6.05121	1.39177e-07	2.34568e-06
EDN1	4.07065	9.75105	6.0456	1.42094e-07	2.36451e-06
SLC5A12	7.3307	9.38266	6.03398	1.48344e-07	2.43187e-06
INPP5J	-3.23569	5.14921	-6.02784	1.51752e-07	2.47422e-06
IFITM1	3.25654	10.6131	6.30034	5.51822e-08	2.50828e-06
MYO1B	2.06753	10.9467	6.01424	1.59586e-07	2.55554e-06
SLC13A3	-6.65809	6.52057	-6.00612	1.64454e-07	2.58544e-06
GUCY1A3	2.44169	11.2399	6.00587	1.64606e-07	2.58544e-06
ANGPT2	3.14581	10.4444	5.99476	1.7151e-07	2.66595e-06
PDPN	-3.21805	4.84074	-5.92452	2.22324e-07	2.77905e-06
IFI44L	2.90672	10.2746	5.9779	1.82538e-07	2.77977e-06
INF2	1.78031	11.4948	5.97367	1.85413e-07	2.80929e-06
ACE2	4.2165	9.08994	5.91354	2.31513e-07	2.88191e-06
IRX3	3.25284	10.2849	5.96265	1.93121e-07	2.91137e-06
TRIM63	-6.16093	2.38115	-5.9567	1.9741e-07	2.96115e-06
PHKA1	-2.93191	8.55778	-5.93879	2.10915e-07	3.11196e-06
SPOCK1	-3.50466	8.31138	-5.87034	2.71496e-07	3.25928e-06
SLC2A3	3.27573	10.8909	6.21523	7.57318e-08	3.34111e-06
SLC13A1	5.26791	6.35712	5.85304	2.89369e-07	3.39104e-06
C15orf48	-2.42474	6.18211	-5.84696	2.95921e-07	3.45433e-06
C12orf35	1.58852	10.546	5.87914	2.62833e-07	3.80918e-06
ALPK2	4.23753	10.7815	5.87562	2.66262e-07	3.84031e-06
GPR116	1.68091	11.4587	5.81051	3.38405e-07	3.90467e-06
PPIF	-2.0391	10.0749	-5.86852	2.73324e-07	3.90584e-06
CYP4A11	5.02256	7.7052	5.79188	3.62403e-07	4.10267e-06
GBP4	2.95264	10.9952	5.85379	2.88569e-07	4.10287e-06
TIMP1	-1.55591	12.1226	-5.78546	3.71048e-07	4.15613e-06
CLEC18A	3.71106	10.5758	5.77562	3.8471e-07	4.27456e-06
LILRB4	-1.71914	8.84805	-5.74921	4.23908e-07	4.60739e-06
ASPG	4.72616	6.70945	5.74824	4.25416e-07	4.60739e-06
COBLL1	-1.8575	9.59656	-6.09623	1.17792e-07	4.71169e-06

## Sheet: Table S3 b
Table S3 b: this table contains top 20 significantly enriched Reactome pathways in the top 300 differentially expressed genes between three classes defined by NMF clustering algorithm
Term	Overlap	P-value	Adjusted P-value	Old P-value	Old Adjusted P-value	Z-score	Combined Score	Genes
Extracellular matrix organization_Homo sapiens_R-HSA-1474244	25/283	1.24062e-12	7.13358e-10	1.74093e-09	1.00103e-06	-2.11078	57.8678	COL15A1;LAMA4;SERPINE1;NTN4;PLOD2;NID1;ICAM1;LOXL2;KDR;SPP1;NCAM1;TIMP1;A2M;FGA;TGFB1;VCAM1;LAMB3;BGN;HSPG2;MMP9;MMP12;COL6A2;PECAM1;ITGA5;CD44
Hemostasis_Homo sapiens_R-HSA-109582	27/552	8.04512e-08	2.31297e-05	2.7201e-05	0.00521352	-2.14011	34.96	SERPINA3;DOCK9;SERPINE1;ITPR3;TREM1;PDPN;TIMP3;QSOX1;TIMP1;A2M;S100A10;GUCY1A3;FGA;ANGPT2;TGFB1;CAV1;F2R;PLAUR;VEGFA;EHD2;SLC7A5;SLC7A8;KIF2A;PECAM1;ESAM;ITGA5;CD44
Integrin cell surface interactions_Homo sapiens_R-HSA-216083	9/67	6.80333e-07	0.000130397	1.80179e-05	0.00518015	-1.98594	28.2017	FGA;VCAM1;PECAM1;KDR;SPP1;ITGA5;HSPG2;CD44;ICAM1
Transmembrane transport of small molecules_Homo sapiens_R-HSA-382551	25/594	3.78916e-06	0.000319306	0.000522115	0.025018	-2.0908	26.1002	ATP6V1A;STEAP3;AQP9;SLC2A3;SLC5A1;SLC6A3;AQP1;SLC22A12;ATP6V1H;TRPM8;SLC17A3;SLC38A5;SLC13A1;ABCC3;SLC13A3;SLC6A19;ATP11A;RUNX1;CLCN7;SLC6A6;SLC7A5;CLCN5;SLC7A8;SLCO2A1;CFTR
Degradation of the extracellular matrix_Homo sapiens_R-HSA-1474228	10/106	4.44252e-06	0.000319306	9.93395e-05	0.00816003	-1.92455	23.7187	MMP12;COL15A1;LAMB3;SPP1;TIMP1;A2M;NID1;HSPG2;MMP9;CD44
Platelet degranulation_Homo sapiens_R-HSA-114608	10/105	4.07678e-06	0.000319306	9.23433e-05	0.00816003	-1.87424	23.2597	SERPINA3;FGA;TGFB1;SERPINE1;PECAM1;TIMP3;QSOX1;TIMP1;A2M;VEGFA
Response to elevated platelet cytosolic Ca2+_Homo sapiens_R-HSA-76005	10/110	6.20491e-06	0.000396425	0.000131995	0.00948715	-1.83963	22.0575	SERPINA3;FGA;TGFB1;SERPINE1;PECAM1;TIMP3;QSOX1;TIMP1;A2M;VEGFA
Transport of glucose and other sugars, bile salts and organic acids, metal ions and amine compounds_Homo sapiens_R-HSA-425366	9/101	2.12933e-05	0.00111306	0.000329167	0.0189271	-1.88119	20.2361	SLC22A12;SLC13A1;SLC6A6;SLC6A19;SLC13A3;SLC2A3;SLC5A1;SLC6A3;RUNX1
Cell surface interactions at the vascular wall_Homo sapiens_R-HSA-202733	9/101	2.12933e-05	0.00111306	0.000329167	0.0189271	-1.87161	20.1331	SLC7A5;ANGPT2;SLC7A8;CAV1;PECAM1;ESAM;ITGA5;TREM1;CD44
Amino acid transport across the plasma membrane_Homo sapiens_R-HSA-352230	5/31	9.06192e-05	0.00400816	0.000671909	0.029719	-2.02434	18.8442	SLC7A5;SLC6A6;SLC6A19;SLC7A8;SLC38A5
Platelet activation, signaling and aggregation_Homo sapiens_R-HSA-76002	13/253	0.000123894	0.0050885	0.00246683	0.074654	-2.05589	18.4949	SERPINA3;FGA;TGFB1;SERPINE1;F2R;ITPR3;VEGFA;PDPN;PECAM1;TIMP3;QSOX1;TIMP1;A2M
Metabolism of lipids and lipoproteins_Homo sapiens_R-HSA-556833	23/659	0.000165045	0.00632674	0.0085388	0.140038	-2.11853	18.4509	CYP2J2;ABCC3;CUBN;SLC10A2;CAV1;CYP4A11;FHL2;G0S2;ELOVL7;GBA3;HSPG2;ACACB;GLB1;OXCT1;SMPD1;INPP5J;TRIB3;HMGCS2;A2M;HAO2;SLC27A2;PLTP;CDS2
Signaling by VEGF_Homo sapiens_R-HSA-194138	14/328	0.0004646	0.0126063	0.00819702	0.140038	-2.33769	17.9402	PDGFRB;NRP1;FGA;FLT1;DUSP1;CAV1;FLT4;ITPR3;VEGFA;CDH5;ERBB3;KDR;NCAM1;TRIB3
VEGF binds to VEGFR leading to receptor dimerization_Homo sapiens_R-HSA-195399	4/8	3.31278e-06	0.000319306	6.60316e-05	0.00759364	-1.40798	17.7655	FLT1;FLT4;KDR;VEGFA
VEGF ligand-receptor interactions_Homo sapiens_R-HSA-194313	4/8	3.31278e-06	0.000319306	6.60316e-05	0.00759364	-1.39784	17.6375	FLT1;FLT4;KDR;VEGFA
Receptor-ligand binding initiates the second proteolytic cleavage of Notch receptor_Homo sapiens_R-HSA-156988	4/14	4.41144e-05	0.00211381	0.000371751	0.0194324	-1.69159	16.9645	DLL4;NOTCH3;JAG1;NOTCH4
Metabolism of carbohydrates_Homo sapiens_R-HSA-71387	13/282	0.000357	0.0112227	0.00592534	0.140038	-2.10431	16.7035	PFKFB2;PYGB;MGAM;GOT1;BGN;PHKA1;SLC2A3;SLC5A1;HSPG2;GLB1;CSPG4;PFKM;CD44
SLC-mediated transmembrane transport_Homo sapiens_R-HSA-425407	13/268	0.000218485	0.00785179	0.00395185	0.108205	-1.92152	16.1961	SLC13A1;SLC6A19;SLC13A3;SLC2A3;SLC5A1;SLC6A3;RUNX1;SLC22A12;SLC6A6;SLC7A5;SLC7A8;SLCO2A1;SLC38A5
Axon guidance_Homo sapiens_R-HSA-422475	18/515	0.00082855	0.018904	0.0190618	0.165826	-2.15428	15.2864	PDGFRB;NRP1;FGA;SEMA6A;DUSP1;LIMK1;NTN4;ANK3;MMP9;VEGFA;EFNB2;ERBB3;COL6A2;DPYSL3;KDR;NCAM1;ITGA5;SCN4B
Non-integrin membrane-ECM interactions_Homo sapiens_R-HSA-3000171	5/42	0.000396519	0.0113999	0.00229242	0.074654	-1.82206	14.2718	TGFB1;LAMB3;LAMA4;NTN4;HSPG2

## Sheet: Table S3 c
Table S3 c: this table summerizes the molecular classfication of ccRCC samples in both CKC and TCGA datasets.
Sample	Classification	Gender	Age	Race	Stage_group	Grade_group	Metastatic	Dataset
CKC10	Class1	F	45	asian	T1T2	G1G2	N	CKC
CKC12	Class1	M	52	asian	T1T2	G1G2	N	CKC
CKC13	Class1	M	56	asian	T1T2	G1G2	N	CKC
CKC14	Class1	F	60	asian	T1T2	G1G2	N	CKC
CKC16	Class1	F	61	asian	T1T2	G1G2	N	CKC
CKC18	Class1	M	54	asian	T1T2	G1G2	N	CKC
CKC2	Class1	F	55	asian	T1T2	G1G2	N	CKC
CKC22	Class1	F	61	asian	T1T2	G1G2	N	CKC
CKC31	Class1	M	53	asian	T1T2	G1G2	N	CKC
CKC36	Class1	M	58	asian	T1T2	G1G2	N	CKC
CKC38T	Class1	F	52	asian	T1T2	G1G2	N	CKC
CKC41T	Class1	M	76	asian	T1T2	G1G2	N	CKC
CKC47T	Class1	M	71	asian	T1T2	G1G2	N	CKC
CKC49T	Class1	F	63	asian	T1T2	G1G2	N	CKC
CKC5	Class1	M	38	asian	T1T2	G1G2	N	CKC
CKC50T	Class1	M	46	asian	T1T2	G1G2	N	CKC
CKC53T	Class1	F	64	asian	T3T4	G1G2	Y	CKC
CKC54T	Class1	F	60	asian	T1T2	G1G2	N	CKC
CKC56T	Class1	M	57	asian	T3T4	G1G2	N	CKC
CKC57T	Class1	M	63	asian	T1T2	G1G2	N	CKC
CKC59T	Class1	F	71	asian	T1T2	G1G2	N	CKC
CKC61T	Class1	F	67	asian	T1T2	G1G2	N	CKC
CKC62T	Class1	M	56	asian	T1T2	G1G2	N	CKC
CKC63T	Class1	M	80	asian	T1T2	G1G2	N	CKC
CKC68	Class1	M	76	asian	T1T2	G1G2	N	CKC
CKC69	Class1	M	63	asian	T1T2	G1G2	N	CKC
CKC74	Class1	M	47	asian	T1T2	G1G2	N	CKC
CKC75	Class1	M	63	asian	T3T4	G1G2	N	CKC
CKC37T	Class1	M	56	asian	T1T2	G3G4	N	CKC
CKC45T	Class1	M	64	asian	T1T2	G3G4	N	CKC
CKC72	Class1	M	40	asian	T1T2	G3G4	N	CKC
CKC73	Class1	F	67	asian	T3T4	G3G4	N	CKC
CKC77	Class1	M	50	asian	T3T4	G3G4	N	CKC
CKC82	Class1	M	67	asian	T1T2	G3G4	N	CKC
CKC66T	Class1	M	58	asian	T1T2	NA	N	CKC
CKC29T	Class2	M	61	asian	T1T2	G1G2	N	CKC
CKC42T	Class2	M	49	asian	T1T2	G1G2	N	CKC
CKC46T	Class2	M	59	asian	T1T2	G1G2	N	CKC
CKC60T	Class2	M	62	asian	T1T2	G1G2	N	CKC
CKC80	Class2	M	57	asian	T3T4	G1G2	N	CKC
CKC81	Class2	M	60	asian	T3T4	G1G2	Y	CKC
CKC17	Class2	M	80	asian	T3T4	G3G4	N	CKC
CKC21	Class2	M	65	asian	T1T2	G3G4	N	CKC
CKC30T	Class2	M	61	asian	T3T4	G3G4	N	CKC
CKC34T	Class2	M	64	asian	T1T2	G3G4	N	CKC
CKC35T	Class2	F	50	asian	T1T2	G3G4	N	CKC
CKC4	Class2	M	62	asian	T3T4	G3G4	Y	CKC
CKC58T	Class2	M	52	asian	T1T2	G3G4	N	CKC
CKC64T	Class2	M	53	asian	T3T4	G3G4	N	CKC
CKC65T	Class2	M	63	asian	T1T2	G3G4	Y	CKC
CKC71	Class2	M	53	asian	T1T2	G3G4	N	CKC
CKC78	Class2	M	47	asian	T1T2	G3G4	N	CKC
CKC1	Class3	F	56	asian	T1T2	G1G2	N	CKC
CKC26	Class3	M	55	asian	T1T2	G1G2	N	CKC
CKC39T	Class3	M	25	asian	T1T2	G1G2	N	CKC
TCGA-A3-3311	Class1	M	57		T1T2	G1G2	N	TCGA
TCGA-A3-3317	Class1	M	67		T1T2	G1G2	N	TCGA
TCGA-A3-3380	Class1	M	54		T1T2	G1G2	N	TCGA
TCGA-CZ-5465	Class1	F	76		T3T4	G1G2	N	TCGA
TCGA-CZ-5466	Class1	M	67		T3T4	G1G2	N	TCGA
TCGA-BP-4987	Class1	F	41	asian	T1T2	G1G2	N	TCGA
TCGA-CJ-4899	Class1	M	42	asian	T1T2	G1G2	N	TCGA
TCGA-3Z-A93Z	Class1	M	69	black or african american	T1T2	G1G2	N	TCGA
TCGA-A3-3376	Class1	M	51	black or african american	T1T2	G1G2	N	TCGA
TCGA-A3-A6NJ	Class1	F	57	black or african american	T1T2	G1G2	Y	TCGA
TCGA-A3-A6NL	Class1	F	49	black or african american	T1T2	G1G2	Y	TCGA
TCGA-A3-A6NN	Class1	M	78	black or african american	T1T2	G1G2	Y	TCGA
TCGA-A3-A8CQ	Class1	F	59	black or african american	T1T2	G1G2	Y	TCGA
TCGA-A3-A8OU	Class1	F	74	black or african american	T1T2	G1G2	Y	TCGA
TCGA-A3-A8OV	Class1	M	75	black or african american	T1T2	G1G2	Y	TCGA
TCGA-A3-A8OW	Class1	M	37	black or african american	T3T4	G1G2	Y	TCGA
TCGA-B8-5545	Class1	M	42	black or african american	T1T2	G1G2	N	TCGA
TCGA-B8-A54D	Class1	M	69	black or african american	T3T4	G1G2	Y	TCGA
TCGA-B8-A54F	Class1	F	49	black or african american	T1T2	G1G2	Y	TCGA
TCGA-B8-A54J	Class1	M	60	black or african american	T1T2	G1G2	Y	TCGA
TCGA-B8-A54K	Class1	M	61	black or african american	T1T2	G1G2	Y	TCGA
TCGA-B8-A8YJ	Class1	F	60	black or african american	T1T2	G1G2	NA	TCGA
TCGA-BP-4330	Class1	F	60	black or african american	T3T4	G1G2	N	TCGA
TCGA-BP-4760	Class1	M	69	black or african american	T1T2	G1G2	N	TCGA
TCGA-CJ-4870	Class1	F	58	black or african american	T3T4	G1G2	N	TCGA
TCGA-DV-5567	Class1	F	40	black or african american	T1T2	G1G2	N	TCGA
TCGA-DV-5576	Class1	F	55	black or african american	T1T2	G1G2	N	TCGA
TCGA-MM-A563	Class1	M	41	black or african american	NA	G1G2	Y	TCGA
TCGA-MM-A564	Class1	M	68	black or african american	T1T2	G1G2	Y	TCGA
TCGA-MM-A84U	Class1	F	58	black or african american	T1T2	G1G2	Y	TCGA
TCGA-MW-A4EC	Class1	F	72	black or african american	T1T2	G1G2	Y	TCGA
TCGA-A3-3308	Class1	F	77	white	T3T4	G1G2	N	TCGA
TCGA-A3-3320	Class1	F	52	white	T1T2	G1G2	N	TCGA
TCGA-A3-3322	Class1	M	51	white	T1T2	G1G2	N	TCGA
TCGA-A3-3323	Class1	M	53	white	T1T2	G1G2	N	TCGA
TCGA-A3-3325	Class1	M	52	white	T1T2	G1G2	N	TCGA
TCGA-A3-3326	Class1	M	47	white	T1T2	G1G2	N	TCGA
TCGA-A3-3329	Class1	M	75	white	T1T2	G1G2	N	TCGA
TCGA-A3-3331	Class1	F	86	white	T1T2	G1G2	N	TCGA
TCGA-A3-3349	Class1	F	34	white	T1T2	G1G2	N	TCGA
TCGA-A3-3351	Class1	M	42	white	T1T2	G1G2	N	TCGA
TCGA-A3-3358	Class1	F	57	white	T1T2	G1G2	N	TCGA
TCGA-A3-3359	Class1	F	82	white	T1T2	G1G2	N	TCGA
TCGA-A3-3362	Class1	F	60	white	T1T2	G1G2	N	TCGA
TCGA-A3-3365	Class1	M	46	white	T1T2	G1G2	N	TCGA
TCGA-A3-3370	Class1	F	48	white	T1T2	G1G2	N	TCGA
TCGA-A3-3372	Class1	M	64	white	T3T4	G1G2	N	TCGA
TCGA-A3-3383	Class1	M	52	white	T1T2	G1G2	N	TCGA
TCGA-A3-3385	Class1	F	46	white	T1T2	G1G2	N	TCGA
TCGA-A3-3387	Class1	M	49	white	T1T2	G1G2	N	TCGA
TCGA-AK-3425	Class1	M	68	white	T1T2	G1G2	N	TCGA
TCGA-AK-3428	Class1	M	62	white	T3T4	G1G2	N	TCGA
TCGA-AK-3429	Class1	F	54	white	T1T2	G1G2	N	TCGA
TCGA-AK-3434	Class1	M	72	white	T1T2	G1G2	N	TCGA
TCGA-AK-3444	Class1	F	80	white	T1T2	G1G2	N	TCGA
TCGA-AK-3450	Class1	F	85	white	T1T2	G1G2	N	TCGA
TCGA-AK-3460	Class1	M	58	white	T1T2	G1G2	N	TCGA
TCGA-AK-3461	Class1	M	72	white	T1T2	G1G2	N	TCGA
TCGA-AS-3778	Class1	M	35	white	T1T2	G1G2	N	TCGA
TCGA-B0-4718	Class1	M	57	white	T3T4	G1G2	N	TCGA
TCGA-B0-4823	Class1	M	88	white	T1T2	G1G2	N	TCGA
TCGA-B0-4833	Class1	F	82	white	T1T2	G1G2	N	TCGA
TCGA-B0-4839	Class1	F	80	white	T1T2	G1G2	N	TCGA
TCGA-B0-4845	Class1	M	70	white	T3T4	G1G2	Y	TCGA
TCGA-B0-4846	Class1	M	52	white	T3T4	G1G2	Y	TCGA
TCGA-B0-4852	Class1	F	78	white	T1T2	G1G2	N	TCGA
TCGA-B0-4945	Class1	F	75	white	T1T2	G1G2	N	TCGA
TCGA-B0-5075	Class1	F	77	white	T3T4	G1G2	N	TCGA
TCGA-B0-5104	Class1	F	90	white	T1T2	G1G2	N	TCGA
TCGA-B0-5106	Class1	M	64	white	T1T2	G1G2	N	TCGA
TCGA-B0-5108	Class1	M	54	white	T3T4	G1G2	N	TCGA
TCGA-B0-5110	Class1	F	71	white	T1T2	G1G2	N	TCGA
TCGA-B0-5113	Class1	F	69	white	T3T4	G1G2	N	TCGA
TCGA-B0-5119	Class1	F	61	white	T1T2	G1G2	N	TCGA
TCGA-B0-5120	Class1	F	72	white	T1T2	G1G2	N	TCGA
TCGA-B0-5121	Class1	M	56	white	T1T2	G1G2	N	TCGA
TCGA-B0-5399	Class1	M	46	white	T1T2	G1G2	N	TCGA
TCGA-B0-5690	Class1	F	53	white	T1T2	G1G2	N	TCGA
TCGA-B0-5693	Class1	F	47	white	T1T2	G1G2	N	TCGA
TCGA-B0-5695	Class1	F	61	white	T1T2	G1G2	N	TCGA
TCGA-B0-5697	Class1	M	50	white	T1T2	G1G2	N	TCGA
TCGA-B0-5699	Class1	M	53	white	T1T2	G1G2	N	TCGA
TCGA-B0-5700	Class1	M	77	white	T1T2	G1G2	N	TCGA
TCGA-B0-5702	Class1	M	71	white	T1T2	G1G2	N	TCGA
TCGA-B0-5705	Class1	F	65	white	T1T2	G1G2	N	TCGA
TCGA-B0-5710	Class1	M	57	white	T1T2	G1G2	N	TCGA
TCGA-B2-3924	Class1	M	73	white	T1T2	G1G2	N	TCGA
TCGA-B2-4102	Class1	M	61	white	T1T2	G1G2	N	TCGA
TCGA-B2-5633	Class1	M	56	white	T1T2	G1G2	N	TCGA
TCGA-B2-5635	Class1	M	74	white	T1T2	G1G2	N	TCGA
TCGA-B2-5636	Class1	M	79	white	T1T2	G1G2	N	TCGA
TCGA-B4-5378	Class1	M	62	white	T1T2	G1G2	N	TCGA
TCGA-B4-5832	Class1	M	65	white	T3T4	G1G2	N	TCGA
TCGA-B4-5834	Class1	M	59	white	T1T2	G1G2	N	TCGA
TCGA-B4-5836	Class1	F	61	white	T1T2	G1G2	N	TCGA
TCGA-B4-5838	Class1	M	52	white	NA	G1G2	N	TCGA
TCGA-B4-5843	Class1	M	45	white	T1T2	G1G2	N	TCGA
TCGA-B4-5844	Class1	F	61	white	T1T2	G1G2	N	TCGA
TCGA-B8-4146	Class1	F	41	white	T1T2	G1G2	N	TCGA
TCGA-B8-4151	Class1	F	51	white	T3T4	G1G2	N	TCGA
TCGA-B8-4154	Class1	F	73	white	T1T2	G1G2	N	TCGA
TCGA-B8-4620	Class1	F	70	white	T3T4	G1G2	N	TCGA
TCGA-B8-5162	Class1	M	62	white	T1T2	G1G2	N	TCGA
TCGA-B8-5165	Class1	M	43	white	T1T2	G1G2	N	TCGA
TCGA-B8-5552	Class1	F	41	white	T1T2	G1G2	N	TCGA
TCGA-B8-5553	Class1	F	67	white	T1T2	G1G2	N	TCGA
TCGA-BP-4158	Class1	M	69	white	T1T2	G1G2	N	TCGA
TCGA-BP-4159	Class1	M	70	white	T1T2	G1G2	N	TCGA
TCGA-BP-4160	Class1	M	67	white	T3T4	G1G2	N	TCGA
TCGA-BP-4162	Class1	F	65	white	T1T2	G1G2	N	TCGA
TCGA-BP-4164	Class1	F	51	white	T3T4	G1G2	N	TCGA
TCGA-BP-4165	Class1	F	64	white	T1T2	G1G2	N	TCGA
TCGA-BP-4169	Class1	F	76	white	T1T2	G1G2	N	TCGA
TCGA-BP-4170	Class1	F	72	white	T1T2	G1G2	N	TCGA
TCGA-BP-4176	Class1	M	64	white	T1T2	G1G2	N	TCGA
TCGA-BP-4177	Class1	M	65	white	T1T2	G1G2	N	TCGA
TCGA-BP-4325	Class1	F	64	white	T1T2	G1G2	N	TCGA
TCGA-BP-4327	Class1	F	75	white	T1T2	G1G2	N	TCGA
TCGA-BP-4329	Class1	M	75	white	T3T4	G1G2	N	TCGA
TCGA-BP-4331	Class1	M	52	white	T1T2	G1G2	N	TCGA
TCGA-BP-4332	Class1	M	36	white	T3T4	G1G2	N	TCGA
TCGA-BP-4340	Class1	F	70	white	T1T2	G1G2	N	TCGA
TCGA-BP-4341	Class1	M	67	white	T3T4	G1G2	N	TCGA
TCGA-BP-4344	Class1	F	75	white	T1T2	G1G2	N	TCGA
TCGA-BP-4347	Class1	M	74	white	T3T4	G1G2	N	TCGA
TCGA-BP-4349	Class1	F	68	white	T1T2	G1G2	N	TCGA
TCGA-BP-4351	Class1	F	51	white	T3T4	G1G2	N	TCGA
TCGA-BP-4353	Class1	M	61	white	T1T2	G1G2	N	TCGA
TCGA-BP-4758	Class1	M	40	white	T1T2	G1G2	N	TCGA
TCGA-BP-4759	Class1	M	50	white	T1T2	G1G2	N	TCGA
TCGA-BP-4763	Class1	F	79	white	T1T2	G1G2	N	TCGA
TCGA-BP-4765	Class1	M	43	white	T1T2	G1G2	N	TCGA
TCGA-BP-4768	Class1	F	72	white	T1T2	G1G2	N	TCGA
TCGA-BP-4769	Class1	M	63	white	T1T2	G1G2	N	TCGA
TCGA-BP-4774	Class1	F	57	white	T1T2	G1G2	N	TCGA
TCGA-BP-4775	Class1	F	55	white	T1T2	G1G2	N	TCGA
TCGA-BP-4776	Class1	M	52	white	T1T2	G1G2	N	TCGA
TCGA-BP-4782	Class1	F	55	white	T1T2	G1G2	N	TCGA
TCGA-BP-4784	Class1	F	67	white	T1T2	G1G2	N	TCGA
TCGA-BP-4789	Class1	M	48	white	T1T2	G1G2	N	TCGA
TCGA-BP-4790	Class1	M	76	white	T1T2	G1G2	N	TCGA
TCGA-BP-4795	Class1	F	74	white	T1T2	G1G2	N	TCGA
TCGA-BP-4801	Class1	M	57	white	T1T2	G1G2	N	TCGA
TCGA-BP-4804	Class1	M	59	white	T1T2	G1G2	N	TCGA
TCGA-BP-4961	Class1	M	47	white	T1T2	G1G2	N	TCGA
TCGA-BP-4962	Class1	M	58	white	T1T2	G1G2	N	TCGA
TCGA-BP-4964	Class1	F	54	white	T1T2	G1G2	N	TCGA
TCGA-BP-4965	Class1	M	46	white	T1T2	G1G2	N	TCGA
TCGA-BP-4967	Class1	M	76	white	T3T4	G1G2	N	TCGA
TCGA-BP-4969	Class1	F	63	white	T1T2	G1G2	N	TCGA
TCGA-BP-4988	Class1	M	72	white	T1T2	G1G2	N	TCGA
TCGA-BP-4991	Class1	M	54	white	T1T2	G1G2	N	TCGA
TCGA-BP-4999	Class1	M	56	white	T1T2	G1G2	N	TCGA
TCGA-BP-5001	Class1	F	43	white	T1T2	G1G2	N	TCGA
TCGA-BP-5006	Class1	M	61	white	T1T2	G1G2	N	TCGA
TCGA-BP-5007	Class1	M	45	white	T1T2	G1G2	N	TCGA
TCGA-BP-5008	Class1	M	46	white	T1T2	G1G2	N	TCGA
TCGA-BP-5168	Class1	M	75	white	T1T2	G1G2	N	TCGA
TCGA-BP-5170	Class1	M	55	white	T1T2	G1G2	N	TCGA
TCGA-BP-5173	Class1	M	75	white	T1T2	G1G2	N	TCGA
TCGA-BP-5174	Class1	F	45	white	T1T2	G1G2	N	TCGA
TCGA-BP-5176	Class1	F	78	white	T1T2	G1G2	N	TCGA
TCGA-BP-5180	Class1	M	53	white	T1T2	G1G2	N	TCGA
TCGA-BP-5181	Class1	F	58	white	T1T2	G1G2	N	TCGA
TCGA-BP-5186	Class1	F	50	white	T1T2	G1G2	N	TCGA
TCGA-BP-5187	Class1	M	54	white	T1T2	G1G2	N	TCGA
TCGA-BP-5191	Class1	M	79	white	T3T4	G1G2	N	TCGA
TCGA-BP-5192	Class1	M	59	white	T1T2	G1G2	N	TCGA
TCGA-BP-5194	Class1	M	39	white	T1T2	G1G2	N	TCGA
TCGA-BP-5195	Class1	M	75	white	T1T2	G1G2	N	TCGA
TCGA-BP-5196	Class1	M	53	white	T1T2	G1G2	N	TCGA
TCGA-BP-5202	Class1	M	75	white	T3T4	G1G2	N	TCGA
TCGA-CJ-4634	Class1	F	60	white	T1T2	G1G2	N	TCGA
TCGA-CJ-4639	Class1	F	49	white	T1T2	G1G2	N	TCGA
TCGA-CJ-4642	Class1	M	47	white	T1T2	G1G2	N	TCGA
TCGA-CJ-4869	Class1	M	49	white	T3T4	G1G2	N	TCGA
TCGA-CJ-4878	Class1	F	71	white	T3T4	G1G2	N	TCGA
TCGA-CJ-4892	Class1	F	65	white	T1T2	G1G2	N	TCGA
TCGA-CJ-4905	Class1	F	62	white	T1T2	G1G2	N	TCGA
TCGA-CJ-4908	Class1	M	38	white	T1T2	G1G2	N	TCGA
TCGA-CJ-4920	Class1	F	64	white	T1T2	G1G2	N	TCGA
TCGA-CJ-5684	Class1	M	61	white	T3T4	G1G2	N	TCGA
TCGA-CW-5583	Class1	F	51	white	T1T2	G1G2	N	TCGA
TCGA-CW-5585	Class1	M	51	white	T3T4	G1G2	Y	TCGA
TCGA-CW-5587	Class1	F	62	white	T3T4	G1G2	N	TCGA
TCGA-CW-5588	Class1	F	78	white	T1T2	G1G2	N	TCGA
TCGA-CW-5589	Class1	M	52	white	T1T2	G1G2	N	TCGA
TCGA-CW-6088	Class1	M	60	white	T1T2	G1G2	N	TCGA
TCGA-CW-6093	Class1	M	73	white	T1T2	G1G2	N	TCGA
TCGA-CZ-4853	Class1	M	82	white	T1T2	G1G2	N	TCGA
TCGA-CZ-4856	Class1	F	62	white	T1T2	G1G2	N	TCGA
TCGA-CZ-4859	Class1	F	59	white	T1T2	G1G2	N	TCGA
TCGA-CZ-4862	Class1	M	46	white	T1T2	G1G2	N	TCGA
TCGA-CZ-4865	Class1	F	70	white	T1T2	G1G2	N	TCGA
TCGA-CZ-5452	Class1	M	69	white	T1T2	G1G2	N	TCGA
TCGA-CZ-5453	Class1	M	67	white	T1T2	G1G2	N	TCGA
TCGA-CZ-5454	Class1	M	63	white	T3T4	G1G2	Y	TCGA
TCGA-CZ-5460	Class1	M	55	white	T3T4	G1G2	Y	TCGA
TCGA-CZ-5463	Class1	M	76	white	T1T2	G1G2	N	TCGA
TCGA-CZ-5464	Class1	M	69	white	T3T4	G1G2	Y	TCGA
TCGA-CZ-5982	Class1	F	59	white	T1T2	G1G2	N	TCGA
TCGA-CZ-5985	Class1	M	58	white	T1T2	G1G2	N	TCGA
TCGA-CZ-5987	Class1	M	60	white	T3T4	G1G2	Y	TCGA
TCGA-CZ-5988	Class1	M	38	white	T1T2	G1G2	N	TCGA
TCGA-CZ-5989	Class1	M	60	white	T1T2	G1G2	N	TCGA
TCGA-DV-5565	Class1	M	59	white	T1T2	G1G2	N	TCGA
TCGA-DV-5566	Class1	F	67	white	T1T2	G1G2	N	TCGA
TCGA-DV-5569	Class1	F	29	white	T1T2	G1G2	N	TCGA
TCGA-DV-5573	Class1	M	41	white	T1T2	G1G2	N	TCGA
TCGA-DV-5574	Class1	M	37	white	T1T2	G1G2	N	TCGA
TCGA-DV-5575	Class1	F	52	white	T1T2	G1G2	N	TCGA
TCGA-EU-5904	Class1	F	47	white	T1T2	G1G2	N	TCGA
TCGA-EU-5906	Class1	M	55	white	T1T2	G1G2	N	TCGA
TCGA-A3-3307	Class1	M	66		T3T4	G3G4	N	TCGA
TCGA-CZ-5470	Class1	F	72		T1T2	G3G4	N	TCGA
TCGA-BP-4970	Class1	M	44	asian	T3T4	G3G4	N	TCGA
TCGA-BP-4998	Class1	M	49	asian	T1T2	G3G4	N	TCGA
TCGA-A3-A6NI	Class1	M	47	black or african american	T1T2	G3G4	Y	TCGA
TCGA-A3-A8OX	Class1	F	65	black or african american	T1T2	G3G4	Y	TCGA
TCGA-B0-5100	Class1	M	72	black or african american	T3T4	G3G4	N	TCGA
TCGA-B0-5698	Class1	M	77	black or african american	T1T2	G3G4	N	TCGA
TCGA-B0-5712	Class1	F	68	black or african american	T3T4	G3G4	Y	TCGA
TCGA-B8-A54G	Class1	M	50	black or african american	T1T2	G3G4	Y	TCGA
TCGA-B8-A54H	Class1	F	69	black or african american	T1T2	G3G4	Y	TCGA
TCGA-B8-A7U6	Class1	F	54	black or african american	T1T2	G3G4	NA	TCGA
TCGA-CJ-5678	Class1	M	62	black or african american	T3T4	G3G4	Y	TCGA
TCGA-DV-A4W0	Class1	M	55	black or african american	T1T2	G3G4	Y	TCGA
TCGA-G6-A5PC	Class1	F	54	black or african american	T3T4	G3G4	Y	TCGA
TCGA-G6-A8L6	Class1	M	55	black or african american	T3T4	G3G4	Y	TCGA
TCGA-G6-A8L8	Class1	F	62	black or african american	T1T2	G3G4	Y	TCGA
TCGA-A3-3306	Class1	M	67	white	T1T2	G3G4	N	TCGA
TCGA-A3-3316	Class1	M	57	white	T1T2	G3G4	N	TCGA
TCGA-A3-3324	Class1	M	51	white	T1T2	G3G4	N	TCGA
TCGA-A3-3335	Class1	M	41	white	T1T2	G3G4	N	TCGA
TCGA-A3-3343	Class1	M	79	white	T1T2	G3G4	N	TCGA
TCGA-A3-3352	Class1	M	74	white	T3T4	G3G4	N	TCGA
TCGA-A3-3357	Class1	M	62	white	T1T2	G3G4	N	TCGA
TCGA-A3-3367	Class1	M	72	white	T1T2	G3G4	N	TCGA
TCGA-A3-3373	Class1	F	54	white	T1T2	G3G4	N	TCGA
TCGA-AK-3431	Class1	F	62	white	T1T2	G3G4	N	TCGA
TCGA-AK-3451	Class1	M	48	white	T1T2	G3G4	N	TCGA
TCGA-AK-3454	Class1	M	84	white	T1T2	G3G4	N	TCGA
TCGA-AK-3455	Class1	F	71	white	T3T4	G3G4	N	TCGA
TCGA-AK-3458	Class1	M	48	white	T1T2	G3G4	N	TCGA
TCGA-B0-4693	Class1	F	72	white	T3T4	G3G4	N	TCGA
TCGA-B0-4701	Class1	F	66	white	T3T4	G3G4	Y	TCGA
TCGA-B0-4703	Class1	M	51	white	T3T4	G3G4	Y	TCGA
TCGA-B0-4706	Class1	M	61	white	T3T4	G3G4	N	TCGA
TCGA-B0-4710	Class1	F	75	white	T3T4	G3G4	N	TCGA
TCGA-B0-4714	Class1	M	81	white	T3T4	G3G4	Y	TCGA
TCGA-B0-4810	Class1	M	47	white	T3T4	G3G4	N	TCGA
TCGA-B0-4811	Class1	M	48	white	T3T4	G3G4	N	TCGA
TCGA-B0-4814	Class1	M	58	white	T3T4	G3G4	Y	TCGA
TCGA-B0-4816	Class1	M	49	white	T1T2	G3G4	N	TCGA
TCGA-B0-4818	Class1	F	68	white	T1T2	G3G4	N	TCGA
TCGA-B0-4822	Class1	M	78	white	T1T2	G3G4	N	TCGA
TCGA-B0-4824	Class1	F	49	white	T1T2	G3G4	N	TCGA
TCGA-B0-4827	Class1	F	77	white	T3T4	G3G4	N	TCGA
TCGA-B0-4828	Class1	M	79	white	T3T4	G3G4	Y	TCGA
TCGA-B0-4838	Class1	F	69	white	T1T2	G3G4	N	TCGA
TCGA-B0-4841	Class1	M	63	white	T3T4	G3G4	Y	TCGA
TCGA-B0-4847	Class1	M	60	white	T3T4	G3G4	Y	TCGA
TCGA-B0-4848	Class1	M	54	white	T3T4	G3G4	N	TCGA
TCGA-B0-4849	Class1	M	51	white	T3T4	G3G4	N	TCGA
TCGA-B0-5077	Class1	M	77	white	T1T2	G3G4	N	TCGA
TCGA-B0-5080	Class1	M	63	white	T3T4	G3G4	Y	TCGA
TCGA-B0-5085	Class1	F	76	white	T3T4	G3G4	N	TCGA
TCGA-B0-5088	Class1	M	53	white	T1T2	G3G4	N	TCGA
TCGA-B0-5092	Class1	F	53	white	T3T4	G3G4	Y	TCGA
TCGA-B0-5095	Class1	M	81	white	T3T4	G3G4	N	TCGA
TCGA-B0-5099	Class1	F	88	white	T3T4	G3G4	N	TCGA
TCGA-B0-5102	Class1	F	74	white	T1T2	G3G4	N	TCGA
TCGA-B0-5115	Class1	M	43	white	T3T4	G3G4	Y	TCGA
TCGA-B0-5116	Class1	M	52	white	T3T4	G3G4	N	TCGA
TCGA-B0-5402	Class1	M	64	white	T3T4	G3G4	N	TCGA
TCGA-B0-5691	Class1	F	66	white	T1T2	G3G4	N	TCGA
TCGA-B0-5692	Class1	F	66	white	T3T4	G3G4	N	TCGA
TCGA-B0-5694	Class1	M	71	white	T3T4	G3G4	N	TCGA
TCGA-B0-5696	Class1	M	69	white	T3T4	G3G4	N	TCGA
TCGA-B0-5701	Class1	M	65	white	T3T4	G3G4	N	TCGA
TCGA-B0-5703	Class1	M	73	white	T1T2	G3G4	N	TCGA
TCGA-B0-5709	Class1	F	62	white	T3T4	G3G4	N	TCGA
TCGA-B0-5711	Class1	M	50	white	T3T4	G3G4	N	TCGA
TCGA-B0-5713	Class1	F	75	white	T3T4	G3G4	N	TCGA
TCGA-B0-5812	Class1	M	53	white	T1T2	G3G4	N	TCGA
TCGA-B2-4099	Class1	M	83	white	T1T2	G3G4	N	TCGA
TCGA-B2-4101	Class1	M	52	white	T1T2	G3G4	N	TCGA
TCGA-B2-5639	Class1	M	46	white	T3T4	G3G4	Y	TCGA
TCGA-B2-5641	Class1	M	79	white	T1T2	G3G4	N	TCGA
TCGA-B4-5377	Class1	F	68	white	T3T4	G3G4	Y	TCGA
TCGA-B8-4148	Class1	F	63	white	T1T2	G3G4	N	TCGA
TCGA-B8-4153	Class1	M	74	white	T3T4	G3G4	N	TCGA
TCGA-B8-4622	Class1	M	57	white	T3T4	G3G4	Y	TCGA
TCGA-B8-5159	Class1	F	61	white	T1T2	G3G4	N	TCGA
TCGA-B8-5163	Class1	F	63	white	T3T4	G3G4	N	TCGA
TCGA-B8-5164	Class1	M	65	white	T3T4	G3G4	N	TCGA
TCGA-B8-5549	Class1	M	53	white	T1T2	G3G4	N	TCGA
TCGA-B8-5550	Class1	M	71	white	T3T4	G3G4	N	TCGA
TCGA-BP-4161	Class1	M	74	white	T1T2	G3G4	N	TCGA
TCGA-BP-4163	Class1	F	60	white	T3T4	G3G4	N	TCGA
TCGA-BP-4166	Class1	M	69	white	T3T4	G3G4	N	TCGA
TCGA-BP-4173	Class1	M	47	white	T1T2	G3G4	N	TCGA
TCGA-BP-4174	Class1	M	49	white	T1T2	G3G4	N	TCGA
TCGA-BP-4335	Class1	F	65	white	T3T4	G3G4	Y	TCGA
TCGA-BP-4337	Class1	F	76	white	T3T4	G3G4	N	TCGA
TCGA-BP-4345	Class1	M	62	white	T3T4	G3G4	N	TCGA
TCGA-BP-4346	Class1	M	57	white	T3T4	G3G4	N	TCGA
TCGA-BP-4355	Class1	F	59	white	T3T4	G3G4	N	TCGA
TCGA-BP-4762	Class1	M	42	white	T1T2	G3G4	N	TCGA
TCGA-BP-4766	Class1	F	43	white	T1T2	G3G4	N	TCGA
TCGA-BP-4771	Class1	M	62	white	T3T4	G3G4	Y	TCGA
TCGA-BP-4777	Class1	M	46	white	T1T2	G3G4	N	TCGA
TCGA-BP-4781	Class1	M	78	white	T1T2	G3G4	N	TCGA
TCGA-BP-4797	Class1	M	34	white	T3T4	G3G4	N	TCGA
TCGA-BP-4803	Class1	M	79	white	T3T4	G3G4	N	TCGA
TCGA-BP-4807	Class1	M	42	white	T1T2	G3G4	N	TCGA
TCGA-BP-4959	Class1	M	49	white	T1T2	G3G4	N	TCGA
TCGA-BP-4963	Class1	M	63	white	T1T2	G3G4	N	TCGA
TCGA-BP-4968	Class1	M	40	white	T1T2	G3G4	N	TCGA
TCGA-BP-4971	Class1	M	40	white	T3T4	G3G4	N	TCGA
TCGA-BP-4972	Class1	F	43	white	T3T4	G3G4	N	TCGA
TCGA-BP-4973	Class1	M	47	white	T3T4	G3G4	N	TCGA
TCGA-BP-4974	Class1	M	58	white	T3T4	G3G4	Y	TCGA
TCGA-BP-4975	Class1	M	40	white	T1T2	G3G4	N	TCGA
TCGA-BP-4976	Class1	M	77	white	T1T2	G3G4	N	TCGA
TCGA-BP-4977	Class1	M	57	white	T1T2	G3G4	N	TCGA
TCGA-BP-4981	Class1	F	75	white	T3T4	G3G4	N	TCGA
TCGA-BP-4982	Class1	M	42	white	T1T2	G3G4	N	TCGA
TCGA-BP-4986	Class1	M	75	white	T1T2	G3G4	N	TCGA
TCGA-BP-4989	Class1	M	58	white	T3T4	G3G4	N	TCGA
TCGA-BP-4992	Class1	M	66	white	T1T2	G3G4	N	TCGA
TCGA-BP-4993	Class1	M	58	white	T1T2	G3G4	N	TCGA
TCGA-BP-5000	Class1	M	40	white	T1T2	G3G4	N	TCGA
TCGA-BP-5004	Class1	M	53	white	T1T2	G3G4	N	TCGA
TCGA-BP-5009	Class1	M	52	white	T1T2	G3G4	N	TCGA
TCGA-BP-5010	Class1	M	63	white	T3T4	G3G4	N	TCGA
TCGA-BP-5177	Class1	F	46	white	T1T2	G3G4	N	TCGA
TCGA-BP-5182	Class1	M	56	white	T1T2	G3G4	N	TCGA
TCGA-BP-5183	Class1	M	57	white	T3T4	G3G4	N	TCGA
TCGA-BP-5184	Class1	M	54	white	T1T2	G3G4	N	TCGA
TCGA-BP-5185	Class1	M	56	white	T1T2	G3G4	N	TCGA
TCGA-BP-5189	Class1	M	60	white	T1T2	G3G4	N	TCGA
TCGA-BP-5190	Class1	M	61	white	T1T2	G3G4	N	TCGA
TCGA-BP-5199	Class1	M	58	white	T1T2	G3G4	N	TCGA
TCGA-BP-5200	Class1	M	44	white	T1T2	G3G4	N	TCGA
TCGA-BP-5201	Class1	M	63	white	T3T4	G3G4	Y	TCGA
TCGA-CJ-4635	Class1	M	48	white	T1T2	G3G4	N	TCGA
TCGA-CJ-4636	Class1	M	51	white	T3T4	G3G4	N	TCGA
TCGA-CJ-4638	Class1	F	46	white	T3T4	G3G4	Y	TCGA
TCGA-CJ-4640	Class1	M	49	white	T3T4	G3G4	N	TCGA
TCGA-CJ-4641	Class1	F	55	white	T3T4	G3G4	Y	TCGA
TCGA-CJ-4643	Class1	F	67	white	T1T2	G3G4	N	TCGA
TCGA-CJ-4644	Class1	F	48	white	T3T4	G3G4	Y	TCGA
TCGA-CJ-4871	Class1	M	63	white	T3T4	G3G4	Y	TCGA
TCGA-CJ-4872	Class1	M	51	white	T1T2	G3G4	N	TCGA
TCGA-CJ-4873	Class1	F	85	white	T3T4	G3G4	N	TCGA
TCGA-CJ-4874	Class1	F	73	white	T1T2	G3G4	N	TCGA
TCGA-CJ-4875	Class1	M	67	white	T3T4	G3G4	Y	TCGA
TCGA-CJ-4876	Class1	M	57	white	T1T2	G3G4	N	TCGA
TCGA-CJ-4884	Class1	F	72	white	T3T4	G3G4	N	TCGA
TCGA-CJ-4885	Class1	M	64	white	T3T4	G3G4	Y	TCGA
TCGA-CJ-4886	Class1	F	42	white	T1T2	G3G4	N	TCGA
TCGA-CJ-4887	Class1	M	48	white	T3T4	G3G4	Y	TCGA
TCGA-CJ-4889	Class1	F	63	white	T1T2	G3G4	N	TCGA
TCGA-CJ-4890	Class1	M	72	white	T3T4	G3G4	Y	TCGA
TCGA-CJ-4893	Class1	F	76	white	T1T2	G3G4	N	TCGA
TCGA-CJ-4894	Class1	M	58	white	T3T4	G3G4	N	TCGA
TCGA-CJ-4895	Class1	M	62	white	T3T4	G3G4	Y	TCGA
TCGA-CJ-4897	Class1	F	79	white	T3T4	G3G4	N	TCGA
TCGA-CJ-4901	Class1	M	47	white	T3T4	G3G4	N	TCGA
TCGA-CJ-4902	Class1	M	61	white	T3T4	G3G4	N	TCGA
TCGA-CJ-4903	Class1	M	50	white	T1T2	G3G4	N	TCGA
TCGA-CJ-4904	Class1	F	60	white	T3T4	G3G4	Y	TCGA
TCGA-CJ-4907	Class1	M	58	white	T3T4	G3G4	N	TCGA
TCGA-CJ-4916	Class1	F	69	white	T3T4	G3G4	N	TCGA
TCGA-CJ-4918	Class1	M	64	white	T3T4	G3G4	Y	TCGA
TCGA-CJ-5671	Class1	M	51	white	T1T2	G3G4	N	TCGA
TCGA-CJ-5672	Class1	M	84	white	T1T2	G3G4	N	TCGA
TCGA-CJ-5675	Class1	M	70	white	T1T2	G3G4	N	TCGA
TCGA-CJ-5676	Class1	M	47	white	T3T4	G3G4	N	TCGA
TCGA-CJ-5680	Class1	F	65	white	T3T4	G3G4	Y	TCGA
TCGA-CJ-5682	Class1	M	60	white	T3T4	G3G4	Y	TCGA
TCGA-CJ-5683	Class1	M	78	white	T1T2	G3G4	N	TCGA
TCGA-CJ-5686	Class1	F	59	white	T1T2	G3G4	N	TCGA
TCGA-CJ-5689	Class1	M	90	white	T1T2	G3G4	N	TCGA
TCGA-CJ-6028	Class1	M	58	white	T3T4	G3G4	Y	TCGA
TCGA-CJ-6030	Class1	M	65	white	T1T2	G3G4	N	TCGA
TCGA-CJ-6031	Class1	M	54	white	T1T2	G3G4	N	TCGA
TCGA-CJ-6032	Class1	F	63	white	T1T2	G3G4	N	TCGA
TCGA-CW-5580	Class1	F	73	white	T3T4	G3G4	Y	TCGA
TCGA-CW-5581	Class1	M	44	white	T1T2	G3G4	N	TCGA
TCGA-CW-5584	Class1	M	74	white	T3T4	G3G4	N	TCGA
TCGA-CW-5590	Class1	M	51	white	T3T4	G3G4	Y	TCGA
TCGA-CW-6090	Class1	M	68	white	T1T2	G3G4	N	TCGA
TCGA-CW-6097	Class1	M	32	white	T3T4	G3G4	N	TCGA
TCGA-CZ-4863	Class1	F	51	white	T3T4	G3G4	N	TCGA
TCGA-CZ-4864	Class1	M	86	white	T1T2	G3G4	N	TCGA
TCGA-CZ-4866	Class1	F	79	white	T1T2	G3G4	N	TCGA
TCGA-CZ-5451	Class1	M	74	white	T1T2	G3G4	N	TCGA
TCGA-CZ-5455	Class1	M	63	white	T3T4	G3G4	Y	TCGA
TCGA-CZ-5457	Class1	M	62	white	T3T4	G3G4	N	TCGA
TCGA-CZ-5458	Class1	M	43	white	T3T4	G3G4	N	TCGA
TCGA-CZ-5459	Class1	M	63	white	T3T4	G3G4	N	TCGA
TCGA-CZ-5461	Class1	M	52	white	T3T4	G3G4	Y	TCGA
TCGA-CZ-5467	Class1	F	86	white	T3T4	G3G4	N	TCGA
TCGA-CZ-5986	Class1	M	61	white	T1T2	G3G4	N	TCGA
TCGA-EU-5905	Class1	F	67	white	T1T2	G3G4	N	TCGA
TCGA-EU-5907	Class1	M	81	white	T3T4	G3G4	N	TCGA
TCGA-B2-A4SR	Class1	M	61	black or african american	T1T2	NA	N	TCGA
TCGA-GK-A6C7	Class1	F	76	black or african american	T1T2	NA	Y	TCGA
TCGA-A3-3363	Class2	M	50	asian	T1T2	G1G2	N	TCGA
TCGA-B2-4098	Class2	F	72	black or african american	T1T2	G1G2	N	TCGA
TCGA-DV-A4VZ	Class2	M	53	black or african american	T1T2	G1G2	Y	TCGA
TCGA-A3-3319	Class2	M	70	white	T1T2	G1G2	N	TCGA
TCGA-A3-3347	Class2	F	76	white	T3T4	G1G2	N	TCGA
TCGA-AK-3436	Class2	M	40	white	T3T4	G1G2	Y	TCGA
TCGA-B0-4713	Class2	F	76	white	T3T4	G1G2	N	TCGA
TCGA-B0-5081	Class2	F	79	white	T3T4	G1G2	N	TCGA
TCGA-B0-5094	Class2	M	62	white	T3T4	G1G2	Y	TCGA
TCGA-B0-5097	Class2	F	59	white	T3T4	G1G2	N	TCGA
TCGA-B0-5706	Class2	M	45	white	T1T2	G1G2	N	TCGA
TCGA-B4-5835	Class2	F	64	white	T1T2	G1G2	N	TCGA
TCGA-BP-4167	Class2	M	59	white	T3T4	G1G2	N	TCGA
TCGA-BP-4326	Class2	F	53	white	T1T2	G1G2	N	TCGA
TCGA-CW-5591	Class2	M	56	white	T3T4	G1G2	Y	TCGA
TCGA-CZ-4854	Class2	M	68	white	T1T2	G1G2	N	TCGA
TCGA-CZ-4861	Class2	M	63	white	T1T2	G1G2	N	TCGA
TCGA-CZ-5469	Class2	M	41	white	T1T2	G1G2	N	TCGA
TCGA-DV-5568	Class2	M	26	white	T1T2	G1G2	N	TCGA
TCGA-B0-4821	Class2	F	68	asian	T3T4	G3G4	N	TCGA
TCGA-BP-4983	Class2	F	67	asian	T3T4	G3G4	N	TCGA
TCGA-B0-5098	Class2	F	53	black or african american	T1T2	G3G4	N	TCGA
TCGA-B8-4621	Class2	M	63	black or african american	T1T2	G3G4	N	TCGA
TCGA-B8-5551	Class2	F	65	black or african american	T1T2	G3G4	N	TCGA
TCGA-B8-A54I	Class2	M	48	black or african american	T1T2	G3G4	Y	TCGA
TCGA-CJ-4882	Class2	M	57	black or african american	T3T4	G3G4	N	TCGA
TCGA-DV-A4VX	Class2	M	59	black or african american	T3T4	G3G4	Y	TCGA
TCGA-G6-A8L7	Class2	F	81	black or african american	T1T2	G3G4	Y	TCGA
TCGA-A3-3346	Class2	M	68	white	T1T2	G3G4	N	TCGA
TCGA-A3-3378	Class2	M	60	white	T1T2	G3G4	N	TCGA
TCGA-A3-3382	Class2	M	69	white	T1T2	G3G4	N	TCGA
TCGA-AK-3426	Class2	M	37	white	T3T4	G3G4	N	TCGA
TCGA-AK-3445	Class2	M	69	white	T3T4	G3G4	N	TCGA
TCGA-B0-4688	Class2	M	46	white	T3T4	G3G4	Y	TCGA
TCGA-B0-4690	Class2	M	65	white	T3T4	G3G4	Y	TCGA
TCGA-B0-4691	Class2	M	55	white	T3T4	G3G4	Y	TCGA
TCGA-B0-4694	Class2	M	72	white	T3T4	G3G4	N	TCGA
TCGA-B0-4696	Class2	M	58	white	T3T4	G3G4	N	TCGA
TCGA-B0-4697	Class2	F	46	white	T3T4	G3G4	Y	TCGA
TCGA-B0-4698	Class2	M	75	white	T3T4	G3G4	N	TCGA
TCGA-B0-4700	Class2	M	60	white	T3T4	G3G4	Y	TCGA
TCGA-B0-4707	Class2	M	63	white	T3T4	G3G4	N	TCGA
TCGA-B0-4712	Class2	M	76	white	T3T4	G3G4	Y	TCGA
TCGA-B0-4813	Class2	M	68	white	T3T4	G3G4	N	TCGA
TCGA-B0-4815	Class2	M	65	white	T3T4	G3G4	N	TCGA
TCGA-B0-4817	Class2	M	81	white	T3T4	G3G4	N	TCGA
TCGA-B0-4819	Class2	F	60	white	T3T4	G3G4	Y	TCGA
TCGA-B0-4836	Class2	M	61	white	T3T4	G3G4	Y	TCGA
TCGA-B0-4837	Class2	M	63	white	T1T2	G3G4	N	TCGA
TCGA-B0-4842	Class2	F	73	white	T3T4	G3G4	N	TCGA
TCGA-B0-4843	Class2	M	57	white	T3T4	G3G4	N	TCGA
TCGA-B0-4844	Class2	M	60	white	T3T4	G3G4	Y	TCGA
TCGA-B0-5084	Class2	M	33	white	T3T4	G3G4	Y	TCGA
TCGA-B0-5107	Class2	F	65	white	T3T4	G3G4	Y	TCGA
TCGA-B0-5109	Class2	M	69	white	T3T4	G3G4	N	TCGA
TCGA-B0-5400	Class2	F	59	white	T3T4	G3G4	N	TCGA
TCGA-B0-5707	Class2	F	39	white	T1T2	G3G4	N	TCGA
TCGA-B8-4143	Class2	F	66	white	T3T4	G3G4	Y	TCGA
TCGA-B8-5158	Class2	M	56	white	T3T4	G3G4	N	TCGA
TCGA-BP-4338	Class2	M	43	white	T1T2	G3G4	N	TCGA
TCGA-BP-4342	Class2	M	79	white	T1T2	G3G4	N	TCGA
TCGA-BP-4343	Class2	M	64	white	T3T4	G3G4	N	TCGA
TCGA-BP-4352	Class2	F	74	white	T3T4	G3G4	Y	TCGA
TCGA-BP-4354	Class2	M	40	white	T3T4	G3G4	Y	TCGA
TCGA-BP-4761	Class2	M	57	white	T3T4	G3G4	N	TCGA
TCGA-BP-4770	Class2	F	73	white	T3T4	G3G4	N	TCGA
TCGA-BP-4787	Class2	F	59	white	T3T4	G3G4	Y	TCGA
TCGA-BP-4798	Class2	M	74	white	NA	G3G4	Y	TCGA
TCGA-BP-4799	Class2	M	70	white	T3T4	G3G4	N	TCGA
TCGA-BP-4960	Class2	M	46	white	T1T2	G3G4	N	TCGA
TCGA-BP-4985	Class2	M	72	white	T3T4	G3G4	N	TCGA
TCGA-BP-5169	Class2	M	70	white	T1T2	G3G4	N	TCGA
TCGA-BP-5175	Class2	M	60	white	T1T2	G3G4	N	TCGA
TCGA-BP-5178	Class2	M	71	white	T3T4	G3G4	Y	TCGA
TCGA-BP-5198	Class2	M	72	white	T3T4	G3G4	N	TCGA
TCGA-CJ-4637	Class2	F	52	white	T3T4	G3G4	Y	TCGA
TCGA-CJ-4868	Class2	M	42	white	T3T4	G3G4	Y	TCGA
TCGA-CJ-4881	Class2	M	41	white	T3T4	G3G4	N	TCGA
TCGA-CJ-4888	Class2	M	59	white	T3T4	G3G4	Y	TCGA
TCGA-CJ-4891	Class2	F	57	white	T3T4	G3G4	N	TCGA
TCGA-CJ-4900	Class2	F	69	white	T3T4	G3G4	Y	TCGA
TCGA-CJ-4912	Class2	M	61	white	T1T2	G3G4	N	TCGA
TCGA-CJ-4923	Class2	F	63	white	T3T4	G3G4	Y	TCGA
TCGA-CJ-5677	Class2	F	54	white	T3T4	G3G4	Y	TCGA
TCGA-CJ-5679	Class2	M	73	white	T3T4	G3G4	N	TCGA
TCGA-CJ-6027	Class2	M	77	white	T1T2	G3G4	N	TCGA
TCGA-CJ-6033	Class2	F	54	white	T3T4	G3G4	Y	TCGA
TCGA-CW-6087	Class2	M	61	white	T3T4	G3G4	Y	TCGA
TCGA-CZ-4857	Class2	M	56	white	T3T4	G3G4	Y	TCGA
TCGA-CZ-4858	Class2	M	39	white	T1T2	G3G4	N	TCGA
TCGA-CZ-4860	Class2	M	60	white	T3T4	G3G4	Y	TCGA
TCGA-CZ-5456	Class2	M	57	white	T1T2	G3G4	N	TCGA
TCGA-CZ-5462	Class2	M	83	white	T3T4	G3G4	Y	TCGA
TCGA-CZ-5468	Class2	M	84	white	T3T4	G3G4	Y	TCGA
TCGA-CZ-5984	Class2	M	51	white	T1T2	G3G4	N	TCGA
TCGA-B0-5096	Class2	F	72	white	T3T4	NA	N	TCGA
TCGA-BP-4756	Class3	F	62	asian	T1T2	G1G2	N	TCGA
TCGA-6D-AA2E	Class3	F	68	black or african american	T1T2	G1G2	Y	TCGA
TCGA-A3-3374	Class3	F	51	black or african american	T1T2	G1G2	N	TCGA
TCGA-B8-5546	Class3	F	38	black or african american	T1T2	G1G2	N	TCGA
TCGA-T7-A92I	Class3	F	47	black or african american	T1T2	G1G2	Y	TCGA
TCGA-A3-3328	Class3	M	79	white	T1T2	G1G2	N	TCGA
TCGA-AK-3447	Class3	M	83	white	T1T2	G1G2	N	TCGA
TCGA-AK-3453	Class3	F	58	white	T1T2	G1G2	N	TCGA
TCGA-B0-5117	Class3	M	40	white	T1T2	G1G2	N	TCGA
TCGA-B2-3923	Class3	M	59	white	T1T2	G1G2	N	TCGA
TCGA-B8-4619	Class3	M	58	white	T1T2	G1G2	N	TCGA
TCGA-A3-3313	Class3	M	59	black or african american	T1T2	G3G4	N	TCGA
TCGA-AK-3456	Class3	M	48	black or african american	T1T2	G3G4	N	TCGA
TCGA-B8-A54E	Class3	F	62	black or african american	T1T2	G3G4	Y	TCGA
TCGA-AK-3440	Class3	M	58	white	T1T2	G3G4	N	TCGA
TCGA-B0-4699	Class3	M	74	white	T3T4	G3G4	Y	TCGA
TCGA-B0-4834	Class3	M	49	white	T1T2	G3G4	N	TCGA
TCGA-B0-5083	Class3	M	63	white	T1T2	G3G4	N	TCGA
TCGA-BP-4334	Class3	M	56	white	T3T4	G3G4	N	TCGA
TCGA-BP-4994	Class3	M	54	white	T1T2	G3G4	N	TCGA
TCGA-BP-4995	Class3	M	68	white	T1T2	G3G4	N	TCGA
TCGA-CJ-5681	Class3	F	44	white	T3T4	G3G4	Y	TCGA
TCGA-AK-3465	Class3	F	71	black or african american	T1T2	NA	N	TCGA
TCGA-AK-3427	Class3	M	65	white	T1T2	NA	N	TCGA
TCGA-AK-3433	Class3	F	48	white	T1T2	NA	N	TCGA
TCGA-AK-3443	Class3	M	45	white	T1T2	NA	N	TCGA
TCGA-AS-3777	Class3	M	63	white	T1T2	NA	N	TCGA
