# Supplementary material for: Transcriptomic characterization and innovative molecular classification of clear cell renal cell carcinoma in the Chinese population
Source: Cancer Cell Int. 2020 Sep 22;20:461. doi: 10.1186/s12935-020-01552-w (PMC7510315; doi:10.1186/s12935-020-01552-w)
Supplement: Supplementary file 10 — Additional file 10: Table S4. a: this table gives the estimated tumor mutational burden (eTMB, the number of somatic mutations) and cell fractions from bulk expression matrix for 11 paired CccRCC samples. b: this table summarizes the pairwise correlation between eTMB and the corresponding cell fraction values from a. [file 12935_2020_1552_MOESM10_ESM.xlsx]

## Sheet: Table S4 a
Table S4 a: this table gives the estimated tumor mutational burden (eTMB, the number of somatic mutations) and cell fractions from bulk expression matrix for 11 paired CccRCC samples
Sample	Immunophenotyping	eTMB	B cells	CD4 T cells	CD8 T cells	Macrophages	NK cells	CAFs	Endothelial	Other Cells
CKC45	immune-tolerant	77	0.00212215	0.0422991	0.0445229	0.00527565	1.47784e-08	0.0332456	0.871524	0.0010102
CKC41	immune-tolerant	75	0.00195255	0.0229226	0.0390539	0.0100487	5.48924e-08	0.0173746	0.869445	0.0392031
CKC29	Immune-active	69	0.00309404	0.0585112	0.03662	0.0113362	2.60263e-10	0.0112982	0.330913	0.548227
CKC37	Immune-active	69	0.00319985	0.0668552	0.0790267	0.0101133	3.21044e-09	0.016372	0.291417	0.533016
CKC34	immune-tolerant	59	0.00301751	0.0334708	0.0290829	0.0226558	1.12129e-09	0.00956096	0.157484	0.744728
CKC42	immune-tolerant	53	0.00157704	0.0477895	0.0329489	0.0105607	6.96897e-07	0.0949197	0.490041	0.322163
CKC35	immune-tolerant	51	0.00276126	0.0694881	0.0378879	0.026067	2.5699e-09	0.0471194	0.283104	0.533572
CKC53	immune-tolerant	50	0.0102845	0.0992926	0.0485115	0.0109575	3.45348e-09	0.0747526	0.49031	0.265891
CKC38	immune-tolerant	38	1.2281e-07	1.11846e-07	1.42285e-07	0.00125751	2.61015e-06	0.0152506	0.983488	8.13703e-07
CKC39	immune-tolerant	38	0.00531017	0.0815752	0.0332449	0.0323125	8.43539e-09	0.0195374	0.0653074	0.762713
CKC30	Immune-active	27	0.00793881	0.079832	8.17056e-06	0.0597568	6.13281e-08	0.410727	0.0572786	0.384459

## Sheet: Table S4 b
Table S4 b: this table summarizes the pairwise correlation between eTMB and the corresponding cell fraction values from Table S4 a.
Cell fraction	Pearson correlation coefficient to eTMB	P-value
B cells	-0.398616	0.224623
CD4 T cells	-0.266826	0.427688
CD8 T cells	0.681834	0.020839
Macrophages	-0.636402	0.035272
NK cells	-0.35886	0.278453
CAFs	-0.59354	0.054225
Endothelial	0.394614	0.229742
Other Cells	-0.203158	0.549087
