# Supplementary material for: Transcriptomic characterization and innovative molecular classification of clear cell renal cell carcinoma in the Chinese population
Source: Cancer Cell Int. 2020 Sep 22;20:461. doi: 10.1186/s12935-020-01552-w (PMC7510315; doi:10.1186/s12935-020-01552-w)
Supplement: Supplementary file 11 — Additional file 11: Table S5. a: this table provides whole transcriptome sequencing quality of 65 test samples in Chinese ccRCC dataset; b: this table summarizes the average depth of reads mapped to PBRM1 CDS region for Chinese ccRCC samples. [file 12935_2020_1552_MOESM11_ESM.xlsx]

## Sheet: Table S5a
Table S5a: this table provides whole transcriptome sequencing quality of 65 test samples in Chinese ccRCC dataset
Model	RawReadpairnum	RawBasenuminfq1	RawBasenuminfq2	RawBasenum	RawGCratioinfq1	RawGCratioinfq2	RawGCratio	RawQ30ratio	RawQ20ratio	Readpairnum	Basenuminfq1	Basenuminfq2	Basenum	GCratioinfq1	GCratioinfq2	GCratio	Q30ratio	Q20ratio	filteredbaseratio(%)	filteredreadpairratio(%)
CKC1	45400057	6810008550	6810008550	13620017100	50.16	50.13	50.15	93.8	97.19	45206186	6638434797	6637618568	13276053365	50.15	50.09	50.12	94.12	97.45	2.52	0.42
CKC2	49748555	7462283250	7462283250	14924566500	50.36	50.32	50.34	94.04	97.3	49550169	7280864928	7279781099	14560646027	50.34	50.28	50.31	94.37	97.57	2.43	0.39
CKC4	47886626	7182993900	7182993900	14365987800	51.28	51.24	51.26	93.87	97.24	47695047	6994736554	6993840921	13988577475	51.3	51.22	51.26	94.2	97.5	2.62	0.4
CKC5	45254026	6788103900	6788103900	13576207800	50.86	50.8	50.83	93.77	97.18	45078952	6631007953	6630145806	13261153759	50.81	50.77	50.79	94.1	97.44	2.32	0.38
CKC10	48547674	7282151100	7282151100	14564302200	50.49	50.43	50.46	94.01	97.3	48339367	7114736839	7113963961	14228700800	50.44	50.39	50.42	94.35	97.58	2.3	0.42
CKC12	45791734	6868760100	6868760100	13737520200	49.99	49.96	49.98	93.67	97.02	45413417	6678654661	6677674086	13356328747	49.98	49.93	49.95	94.22	97.48	2.77	0.82
CKC13	43772112	6565816800	6565816800	13131633600	49.91	50	49.96	88.67	95.06	43633021	6328524522	6328151368	12656675890	49.88	49.91	49.89	89.08	95.31	3.61	0.31
CKC14	42705800	6405870000	6405870000	12811740000	50.4	50.44	50.42	88.25	94.85	42538635	6173724560	6173615273	12347339833	50.33	50.37	50.35	88.72	95.14	3.62	0.39
CKC16	39591638	5938745700	5938745700	11877491400	50.15	50.24	50.19	88.54	94.99	39435946	5703308841	5702830826	11406139667	50.13	50.15	50.14	89.01	95.27	3.96	0.39
CKC17	44020841	6603126150	6603126150	13206252300	51.92	51.98	51.95	88.88	95.24	43879812	6362246306	6361604407	12723850713	51.94	51.96	51.95	89.3	95.49	3.65	0.32
CKC18	38312233	5746834950	5746834950	11493669900	49.72	49.81	49.77	88.22	94.81	38160735	5527473781	5526958643	11054432424	49.68	49.71	49.7	88.67	95.09	3.82	0.39
CKC21	35306370	5295955500	5295955500	10591911000	50.36	50.43	50.4	88.92	95.24	35208164	5071518697	5071360975	10142879672	50.31	50.34	50.32	89.35	95.49	4.23	0.27
CKC22	47107307	7066096050	7066096050	14132192100	54.4	54.33	54.37	85.01	93.22	47058134	6715887802	6716461472	13432349274	54.48	54.42	54.45	85.73	93.64	4.95	0.1
CKC26	51137832	7670674800	7670674800	15341349600	53.41	53.33	53.37	84.99	93.18	51087302	7299270572	7299860937	14599131509	53.46	53.37	53.42	85.71	93.59	4.83	0.09
CKC29N	35742549	5361382350	5361382350	10722764700	49.87	50.06	49.97	85.63	93.58	35651298	5154577079	5155550115	10310127194	49.83	49.94	49.88	86.04	93.82	3.84	0.25
CKC29T	34781219	5217182850	5217182850	10434365700	49.3	49.46	49.38	83.62	92.65	34711344	5034764767	5035290055	10070054822	49.22	49.32	49.27	84.1	92.94	3.49	0.2
CKC30N	35482748	5322412200	5322412200	10644824400	50.65	50.76	50.7	86.62	94.21	35400589	5126639721	5127115949	10253755670	50.56	50.67	50.61	87.01	94.44	3.67	0.23
CKC30T	35346906	5302035900	5302035900	10604071800	52.39	52.53	52.46	85.85	93.83	35285232	5121440803	5122126097	10243566900	52.35	52.5	52.43	86.19	94.03	3.39	0.17
CKC31	35492443	5323866450	5323866450	10647732900	50.98	51.11	51.04	86.8	94.28	35407840	5137516568	5137933802	10275450370	50.95	51.04	50.99	87.18	94.51	3.49	0.23
CKC34N	35744954	5361743100	5361743100	10723486200	50.17	50.36	50.27	85.98	93.87	35643611	5169573062	5169823978	10339397040	50.12	50.26	50.19	86.44	94.15	3.58	0.28
CKC34T	37179956	5576993400	5576993400	11153986800	51.34	51.5	51.42	86.91	94.39	37080808	5381886107	5381726708	10763612815	51.32	51.45	51.38	87.35	94.65	3.49	0.26
CKC35N	36707789	5506168350	5506168350	11012336700	50.03	50.17	50.1	87.12	94.5	36616855	5313879536	5313769162	10627648698	49.97	50.07	50.02	87.54	94.74	3.49	0.24
CKC35T	39821191	5973178650	5973178650	11946357300	51.01	51.17	51.09	86.24	94.03	39711460	5770474537	5770427373	11540901910	50.98	51.1	51.04	86.68	94.3	3.39	0.27
CKC36	40085321	6012798150	6012798150	12025596300	50.29	50.51	50.4	82.15	91.66	39991471	5784362763	5785189633	11569552396	50.25	50.4	50.33	82.79	92.03	3.79	0.23
CKC37N	39520868	5928130200	5928130200	11856260400	49.28	49.47	49.38	83.07	92.21	39442652	5709953233	5710368851	11420322084	49.19	49.32	49.26	83.67	92.55	3.67	0.19
CKC37T	35720105	5358015750	5358015750	10716031500	50.24	50.21	50.22	90.32	95.81	35493703	5186635210	5186994366	10373629576	50.25	50.18	50.21	90.83	96.18	3.19	0.63
CKC38N	35799442	5369916300	5369916300	10739832600	49.85	50.03	49.94	82.36	91.84	35732261	5157969368	5158586469	10316555837	49.69	49.9	49.79	82.97	92.18	3.94	0.18
CKC38T	38047264	5707089600	5707089600	11414179200	50.6	50.84	50.72	81.56	91.3	37962426	5473974675	5475023447	10948998122	50.58	50.73	50.66	82.22	91.68	4.07	0.22
CKC39N	35351183	5302677450	5302677450	10605354900	49.4	49.59	49.49	82.77	92.02	35268263	5075110867	5075568603	10150679470	49.29	49.43	49.36	83.41	92.38	4.28	0.23
CKC39T	38830582	5824587300	5824587300	11649174600	50.61	50.8	50.71	81.57	91.34	38739592	5637001868	5637374470	11274376338	50.53	50.72	50.62	82.13	91.67	3.21	0.23
CKC41N	38444003	5766600450	5766600450	11533200900	49.36	49.55	49.46	82.53	91.83	38361492	5539037771	5539600885	11078638656	49.25	49.4	49.33	83.15	92.18	3.94	0.21
CKC41T	38819772	5822965800	5822965800	11645931600	50.58	50.77	50.67	82.34	91.78	38720268	5507051457	5508195296	11015246753	50.49	50.63	50.56	83.17	92.24	5.41	0.25
CKC42N	49769400	7465410000	7465410000	14930820000	49.03	49.24	49.13	84.19	92.73	49668597	7153770681	7153912547	14307683228	48.97	49.07	49.02	84.84	93.1	4.17	0.2
CKC42T	45201682	6780252300	6780252300	13560504600	50.39	50.57	50.48	82.74	91.98	45073322	6503629354	6504064634	13007693988	50.38	50.46	50.42	83.38	92.35	4.07	0.28
CKC45N	52910035	7936505250	7936505250	15873010500	48.95	48.99	48.97	88.89	95.39	52869530	7876534292	7876021476	15752555768	48.93	48.96	48.94	89.01	95.47	0.75	0.07
CKC45T	46918983	7037847450	7037847450	14075694900	49.86	49.88	49.87	88.87	95.38	46885852	6988862649	6988273609	13977136258	49.85	49.86	49.86	88.99	95.46	0.7	0.07
CKC46T	44561455	6684218250	6684218250	13368436500	50.28	50.3	50.29	89.31	95.61	44534515	6639529027	6639060285	13278589312	50.27	50.28	50.28	89.42	95.68	0.67	0.06
CKC47T	48380918	7257137700	7257137700	14514275400	49.29	49.31	49.3	88.67	95.27	48351989	7212441047	7211808546	14424249593	49.27	49.29	49.28	88.78	95.34	0.62	0.05
CKC49T	55427865	8314179750	8314179750	16628359500	49.46	49.47	49.47	89.24	95.55	55392420	8255826411	8254866337	16510692748	49.46	49.45	49.45	89.37	95.63	0.7	0.06
CKC50T	47957174	7193576100	7193576100	14387152200	49.9	49.9	49.9	89.04	95.46	47913552	7141145045	7140384553	14281529598	49.9	49.88	49.89	89.17	95.55	0.73	0.09
CKC53N	44371179	6655676850	6655676850	13311353700	48.48	48.51	48.49	88.86	95.36	44345944	6617078955	6616422294	13233501249	48.46	48.49	48.47	88.96	95.43	0.58	0.05
CKC53T	43637394	6545609100	6545609100	13091218200	49.43	49.43	49.43	88.93	95.42	43605324	6503303235	6502751154	13006054389	49.42	49.41	49.41	89.05	95.5	0.65	0.07
CKC54T	37847356	5677103400	5677103400	11354206800	49.66	49.69	49.68	87.9	94.88	37827107	5647140004	5646707346	11293847350	49.65	49.68	49.66	88	94.94	0.53	0.05
CKC56T	42607843	6391176450	6391176450	12782352900	49.31	49.29	49.3	92.74	97.11	42569838	6351716251	6350646065	12702362316	49.3	49.27	49.28	92.87	97.2	0.62	0.08
CKC57T	42307431	6346114650	6346114650	12692229300	50.11	50.11	50.11	92.26	96.89	42260097	6305440749	6304304192	12609744941	50.11	50.1	50.1	92.39	96.99	0.64	0.11
CKC58T	41801185	6270177750	6270177750	12540355500	50.82	50.83	50.82	92.25	96.89	41740675	6230210366	6229002395	12459212761	50.81	50.83	50.82	92.39	97	0.64	0.14
CKC59T	50053528	7508029200	7508029200	15016058400	49.51	49.49	49.5	92.49	97	50009342	7466520637	7465534839	14932055476	49.5	49.48	49.49	92.61	97.09	0.55	0.08
CKC60T	45101356	6765203400	6765203400	13530406800	50.1	50.1	50.1	91.95	96.75	45069294	6733307242	6732564058	13465871300	50.09	50.09	50.09	92.06	96.83	0.47	0.07
CKC61T	43767129	6565069350	6565069350	13130138700	50.18	50.16	50.17	92.49	97.02	43732251	6528717990	6527832764	13056550754	50.17	50.15	50.16	92.61	97.1	0.56	0.07
CKC62T	44163782	6624567300	6624567300	13249134600	49.85	49.85	49.85	92.21	96.86	44118032	6586949769	6585983930	13172933699	49.85	49.84	49.84	92.34	96.96	0.57	0.1
CKC63T	49548911	7432336650	7432336650	14864673300	50.23	50.23	50.23	92.63	97.1	49526211	7407404710	7406522107	14813926817	50.22	50.23	50.22	92.72	97.16	0.34	0.04
CKC64T	40351008	6052651200	6052651200	12105302400	52.1	52.1	52.1	91.95	96.78	40310386	6018445493	6017581207	12036026700	52.11	52.1	52.1	92.07	96.87	0.57	0.1
CKC65T	45493545	6824031750	6824031750	13648063500	52.95	52.94	52.94	92.42	97.04	45449698	6781822912	6781097855	13562920767	52.94	52.95	52.94	92.53	97.12	0.62	0.09
CKC68	36855472	5528320800	5528320800	11056641600	48.94	48.92	48.93	89.91	95.69	36828186	5485695518	5485628570	10971324088	48.92	48.9	48.91	90.06	95.79	0.77	0.07
CKC69	37337453	5600617950	5600617950	11201235900	49.21	49.21	49.21	89.62	95.46	37310460	5559663264	5559707153	11119370417	49.2	49.19	49.19	89.71	95.52	0.73	0.07
CKC71	35956166	5393424900	5393424900	10786849800	50.1	50.08	50.09	90.67	96.03	35931285	5342183780	5342147639	10684331419	50.08	50.06	50.07	90.77	96.09	0.95	0.06
CKC72	37437412	5615611800	5615611800	11231223600	49.92	49.93	49.92	89.92	95.71	37411677	5571231643	5571179104	11142410747	49.91	49.91	49.91	90.07	95.8	0.79	0.06
CKC73	35747743	5362161450	5362161450	10724322900	49.12	49.1	49.11	90.05	95.76	35722703	5312418391	5312386960	10624805351	49.1	49.07	49.08	90.2	95.86	0.92	0.07
CKC74	39730463	5959569450	5959569450	11919138900	49.34	49.34	49.34	90	95.75	39696803	5900821160	5900873978	11801695138	49.33	49.31	49.32	90.17	95.86	0.98	0.08
CKC75	34962170	5244325500	5244325500	10488651000	49.29	49.27	49.28	88.97	95.2	34932505	5215631846	5215466571	10431098417	49.28	49.26	49.27	89.1	95.29	0.54	0.08
CKC77	46729818	7009472700	7009472700	14018945400	49.5	49.47	49.48	90.3	95.94	46695264	6975909320	6975254253	13951163573	49.5	49.46	49.48	90.41	96.02	0.48	0.07
CKC78	48238081	7235712150	7235712150	14471424300	50.86	50.94	50.9	89.07	95.11	48117645	6993622413	6993437732	13987060145	50.86	50.88	50.87	89.48	95.39	3.34	0.24
CKC80	37514840	5627226000	5627226000	11254452000	51.55	51.58	51.56	91.93	96.72	37385623	5448134941	5447287181	10895422122	51.57	51.56	51.56	92.19	96.91	3.19	0.34
CKC81	46324524	6948678600	6948678600	13897357200	52.01	52.06	52.04	91.86	96.68	46174442	6725263300	6724504520	13449767820	52.06	52.06	52.06	92.13	96.88	3.22	0.32
CKC82	43816719	6572507850	6572507850	13145015700	51.57	51.59	51.58	92.02	96.8	43727934	6335957678	6335725469	12671683147	51.55	51.56	51.55	92.24	96.94	3.6	0.2

## Sheet: Table S5b
Table S5b: this table summarizes the average depth of reads mapped to PBRM1 CDS region for 65 samples
Model	average depth of PBRM1 CDS region
CKC1	33.7177
CKC2	45.91
CKC4	25.8209
CKC5	28.3759
CKC10	25.6022
CKC12	39.5206
CKC13	41.4827
CKC14	50.8715
CKC16	32.0674
CKC17	24.3085
CKC18	28.9667
CKC21	8.78087
CKC22	27.1399
CKC26	44.7099
CKC29N	16.535
CKC29T	18.7056
CKC30N	22.3424
CKC30T	20.2056
CKC31	14.2737
CKC34N	13.697
CKC34T	15.5348
CKC35N	22.4865
CKC35T	24.4909
CKC36	31.4893
CKC37N	27.524
CKC37T	22.7185
CKC38N	23.3837
CKC38T	33.8319
CKC39N	18.3635
CKC39T	146.721
CKC41N	23.8093
CKC41T	20.7252
CKC42N	23.0377
CKC42T	36.1157
CKC45N	29.8563
CKC45T	51.6905
CKC46T	35.4345
CKC47T	54.8426
CKC49T	90.527
CKC50T	36.0721
CKC53N	42.5194
CKC53T	46.6075
CKC54T	42.2834
CKC56T	34.3592
CKC57T	46.0588
CKC58T	38.4555
CKC59T	44.4509
CKC60T	26.7429
CKC61T	22.8418
CKC62T	73.5436
CKC63T	34.0154
CKC64T	67.9783
CKC65T	4.71492
CKC68	34.2826
CKC69	53.3559
CKC71	17.4397
CKC72	27.1766
CKC73	38.5301
CKC74	46.4111
CKC75	35.2533
CKC77	45.1117
CKC78	29.665
CKC80	43.2056
CKC81	25.1671
CKC82	36.4579
